# Supplementary material for: Dynamic interplay between the periplasmic chaperone SurA and the BAM complex in outer membrane protein folding
Source: Commun Biol. 2022 Jun 8;5:560. doi: 10.1038/s42003-022-03502-w (PMC9177699; doi:10.1038/s42003-022-03502-w)
Supplement: Supplementary file 7 — Supplementary Data 2 [file 42003_2022_3502_MOESM7_ESM.zip]

Archive with 2 entries (2 files):
- Supp Data 2 - HDX-MS results for SurA-WT in the presence of BAM.pse
- __MACOSX/._Supp Data 2 - HDX-MS results for SurA-WT in the presence of BAM.pse
