# Supplementary material for: Dynamic interplay between the periplasmic chaperone SurA and the BAM complex in outer membrane protein folding
Source: Commun Biol. 2022 Jun 8;5:560. doi: 10.1038/s42003-022-03502-w (PMC9177699; doi:10.1038/s42003-022-03502-w)
Supplement: Supplementary file 8 — Supplementary Data 3 [file 42003_2022_3502_MOESM8_ESM.zip › Supp Data 3 - AlphaFold generated BAM-SurA model.pdb]

ATOM      1  N   ALA A  21       8.842 -26.923 -42.896  1.00 41.58           N  
ATOM      2  CA  ALA A  21      10.049 -27.107 -42.095  1.00 41.58           C  
ATOM      3  C   ALA A  21      10.090 -28.503 -41.479  1.00 41.58           C  
ATOM      4  CB  ALA A  21      10.130 -26.044 -41.002  1.00 41.58           C  
ATOM      5  O   ALA A  21       9.152 -28.913 -40.792  1.00 41.58           O  
ATOM      6  N   GLU A  22      10.609 -29.005 -42.282  1.00 50.75           N  
ATOM      7  CA  GLU A  22      10.827 -30.426 -42.029  1.00 50.75           C  
ATOM      8  C   GLU A  22      11.349 -30.661 -40.614  1.00 50.75           C  
ATOM      9  CB  GLU A  22      11.802 -31.012 -43.053  1.00 50.75           C  
ATOM     10  O   GLU A  22      12.326 -30.037 -40.196  1.00 50.75           O  
ATOM     11  CG  GLU A  22      11.125 -31.796 -44.168  1.00 50.75           C  
ATOM     12  CD  GLU A  22      12.106 -32.374 -45.176  1.00 50.75           C  
ATOM     13  OE1 GLU A  22      11.666 -33.065 -46.123  1.00 50.75           O  
ATOM     14  OE2 GLU A  22      13.323 -32.135 -45.017  1.00 50.75           O  
ATOM     15  N   GLY A  23      10.744 -31.287 -40.199  1.00 73.38           N  
ATOM     16  CA  GLY A  23      11.101 -31.742 -38.864  1.00 73.38           C  
ATOM     17  C   GLY A  23      12.332 -32.628 -38.845  1.00 73.38           C  
ATOM     18  O   GLY A  23      12.736 -33.161 -39.881  1.00 73.38           O  
ATOM     19  N   PHE A  24      13.015 -32.748 -37.862  1.00 88.27           N  
ATOM     20  CA  PHE A  24      14.167 -33.627 -37.699  1.00 88.27           C  
ATOM     21  C   PHE A  24      14.190 -34.236 -36.302  1.00 88.27           C  
ATOM     22  CB  PHE A  24      15.469 -32.864 -37.960  1.00 88.27           C  
ATOM     23  O   PHE A  24      13.593 -33.690 -35.372  1.00 88.27           O  
ATOM     24  CG  PHE A  24      15.884 -31.965 -36.827  1.00 88.27           C  
ATOM     25  CD1 PHE A  24      15.439 -30.650 -36.765  1.00 88.27           C  
ATOM     26  CD2 PHE A  24      16.720 -32.435 -35.822  1.00 88.27           C  
ATOM     27  CE1 PHE A  24      15.821 -29.816 -35.717  1.00 88.27           C  
ATOM     28  CE2 PHE A  24      17.106 -31.608 -34.772  1.00 88.27           C  
ATOM     29  CZ  PHE A  24      16.657 -30.298 -34.721  1.00 88.27           C  
ATOM     30  N   VAL A  25      14.882 -35.500 -36.191  1.00 88.74           N  
ATOM     31  CA  VAL A  25      14.995 -36.211 -34.922  1.00 88.74           C  
ATOM     32  C   VAL A  25      16.247 -35.750 -34.180  1.00 88.74           C  
ATOM     33  CB  VAL A  25      15.033 -37.742 -35.131  1.00 88.74           C  
ATOM     34  O   VAL A  25      17.346 -35.758 -34.739  1.00 88.74           O  
ATOM     35  CG1 VAL A  25      15.188 -38.466 -33.795  1.00 88.74           C  
ATOM     36  CG2 VAL A  25      13.773 -38.213 -35.855  1.00 88.74           C  
ATOM     37  N   VAL A  26      16.156 -35.400 -32.900  1.00 90.54           N  
ATOM     38  CA  VAL A  26      17.251 -34.859 -32.101  1.00 90.54           C  
ATOM     39  C   VAL A  26      18.054 -36.002 -31.484  1.00 90.54           C  
ATOM     40  CB  VAL A  26      16.733 -33.913 -30.995  1.00 90.54           C  
ATOM     41  O   VAL A  26      17.530 -36.770 -30.673  1.00 90.54           O  
ATOM     42  CG1 VAL A  26      17.890 -33.390 -30.146  1.00 90.54           C  
ATOM     43  CG2 VAL A  26      15.950 -32.754 -31.609  1.00 90.54           C  
ATOM     44  N   LYS A  27      19.236 -36.109 -31.958  1.00 89.76           N  
ATOM     45  CA  LYS A  27      20.095 -37.167 -31.435  1.00 89.76           C  
ATOM     46  C   LYS A  27      20.834 -36.706 -30.182  1.00 89.76           C  
ATOM     47  CB  LYS A  27      21.098 -37.619 -32.497  1.00 89.76           C  
ATOM     48  O   LYS A  27      21.074 -37.499 -29.269  1.00 89.76           O  
ATOM     49  CG  LYS A  27      20.518 -38.577 -33.528  1.00 89.76           C  
ATOM     50  CD  LYS A  27      21.606 -39.174 -34.411  1.00 89.76           C  
ATOM     51  CE  LYS A  27      21.026 -40.129 -35.445  1.00 89.76           C  
ATOM     52  NZ  LYS A  27      22.091 -40.736 -36.298  1.00 89.76           N  
ATOM     53  N   ASP A  28      21.290 -35.439 -30.095  1.00 88.97           N  
ATOM     54  CA  ASP A  28      22.001 -34.854 -28.961  1.00 88.97           C  
ATOM     55  C   ASP A  28      21.642 -33.380 -28.789  1.00 88.97           C  
ATOM     56  CB  ASP A  28      23.512 -35.012 -29.136  1.00 88.97           C  
ATOM     57  O   ASP A  28      21.318 -32.697 -29.763  1.00 88.97           O  
ATOM     58  CG  ASP A  28      24.275 -34.914 -27.826  1.00 88.97           C  
ATOM     59  OD1 ASP A  28      25.514 -34.755 -27.852  1.00 88.97           O  
ATOM     60  OD2 ASP A  28      23.630 -34.998 -26.759  1.00 88.97           O  
ATOM     61  N   ILE A  29      21.746 -32.953 -27.576  1.00 88.68           N  
ATOM     62  CA  ILE A  29      21.552 -31.541 -27.262  1.00 88.68           C  
ATOM     63  C   ILE A  29      22.802 -30.986 -26.584  1.00 88.68           C  
ATOM     64  CB  ILE A  29      20.314 -31.327 -26.363  1.00 88.68           C  
ATOM     65  O   ILE A  29      23.227 -31.492 -25.542  1.00 88.68           O  
ATOM     66  CG1 ILE A  29      19.058 -31.887 -27.041  1.00 88.68           C  
ATOM     67  CG2 ILE A  29      20.140 -29.843 -26.028  1.00 88.68           C  
ATOM     68  CD1 ILE A  29      17.816 -31.863 -26.160  1.00 88.68           C  
ATOM     69  N   HIS A  30      23.497 -30.070 -27.310  1.00 86.34           N  
ATOM     70  CA  HIS A  30      24.704 -29.439 -26.789  1.00 86.34           C  
ATOM     71  C   HIS A  30      24.444 -27.987 -26.403  1.00 86.34           C  
ATOM     72  CB  HIS A  30      25.835 -29.515 -27.817  1.00 86.34           C  
ATOM     73  O   HIS A  30      23.815 -27.243 -27.159  1.00 86.34           O  
ATOM     74  CG  HIS A  30      27.139 -28.983 -27.314  1.00 86.34           C  
ATOM     75  CD2 HIS A  30      27.977 -29.443 -26.355  1.00 86.34           C  
ATOM     76  ND1 HIS A  30      27.715 -27.834 -27.811  1.00 86.34           N  
ATOM     77  CE1 HIS A  30      28.855 -27.611 -27.179  1.00 86.34           C  
ATOM     78  NE2 HIS A  30      29.037 -28.572 -26.290  1.00 86.34           N  
ATOM     79  N   PHE A  31      25.002 -27.659 -25.160  1.00 87.15           N  
ATOM     80  CA  PHE A  31      24.826 -26.298 -24.669  1.00 87.15           C  
ATOM     81  C   PHE A  31      26.139 -25.526 -24.731  1.00 87.15           C  
ATOM     82  CB  PHE A  31      24.291 -26.308 -23.233  1.00 87.15           C  
ATOM     83  O   PHE A  31      27.198 -26.065 -24.406  1.00 87.15           O  
ATOM     84  CG  PHE A  31      22.831 -26.659 -23.132  1.00 87.15           C  
ATOM     85  CD1 PHE A  31      21.855 -25.679 -23.268  1.00 87.15           C  
ATOM     86  CD2 PHE A  31      22.434 -27.970 -22.901  1.00 87.15           C  
ATOM     87  CE1 PHE A  31      20.503 -26.001 -23.175  1.00 87.15           C  
ATOM     88  CE2 PHE A  31      21.085 -28.299 -22.807  1.00 87.15           C  
ATOM     89  CZ  PHE A  31      20.121 -27.313 -22.943  1.00 87.15           C  
ATOM     90  N   GLU A  32      26.043 -24.304 -25.243  1.00 86.28           N  
ATOM     91  CA  GLU A  32      27.171 -23.378 -25.196  1.00 86.28           C  
ATOM     92  C   GLU A  32      26.811 -22.108 -24.431  1.00 86.28           C  
ATOM     93  CB  GLU A  32      27.637 -23.026 -26.611  1.00 86.28           C  
ATOM     94  O   GLU A  32      25.731 -21.545 -24.625  1.00 86.28           O  
ATOM     95  CG  GLU A  32      28.261 -24.194 -27.362  1.00 86.28           C  
ATOM     96  CD  GLU A  32      28.730 -23.826 -28.760  1.00 86.28           C  
ATOM     97  OE1 GLU A  32      29.294 -24.697 -29.460  1.00 86.28           O  
ATOM     98  OE2 GLU A  32      28.533 -22.656 -29.159  1.00 86.28           O  
ATOM     99  N   GLY A  33      27.605 -21.639 -23.414  1.00 84.39           N  
ATOM    100  CA  GLY A  33      27.410 -20.379 -22.714  1.00 84.39           C  
ATOM    101  C   GLY A  33      26.875 -20.556 -21.305  1.00 84.39           C  
ATOM    102  O   GLY A  33      26.662 -19.576 -20.589  1.00 84.39           O  
ATOM    103  N   LEU A  34      26.745 -21.890 -20.870  1.00 85.56           N  
ATOM    104  CA  LEU A  34      26.274 -22.137 -19.511  1.00 85.56           C  
ATOM    105  C   LEU A  34      27.384 -21.881 -18.497  1.00 85.56           C  
ATOM    106  CB  LEU A  34      25.762 -23.573 -19.374  1.00 85.56           C  
ATOM    107  O   LEU A  34      28.503 -22.373 -18.658  1.00 85.56           O  
ATOM    108  CG  LEU A  34      24.483 -23.913 -20.139  1.00 85.56           C  
ATOM    109  CD1 LEU A  34      24.108 -25.375 -19.922  1.00 85.56           C  
ATOM    110  CD2 LEU A  34      23.343 -22.995 -19.712  1.00 85.56           C  
ATOM    111  N   GLN A  35      27.077 -20.959 -17.636  1.00 82.73           N  
ATOM    112  CA  GLN A  35      28.067 -20.650 -16.610  1.00 82.73           C  
ATOM    113  C   GLN A  35      27.541 -20.987 -15.218  1.00 82.73           C  
ATOM    114  CB  GLN A  35      28.468 -19.176 -16.677  1.00 82.73           C  
ATOM    115  O   GLN A  35      28.088 -21.855 -14.535  1.00 82.73           O  
ATOM    116  CG  GLN A  35      29.208 -18.797 -17.953  1.00 82.73           C  
ATOM    117  CD  GLN A  35      29.617 -17.336 -17.982  1.00 82.73           C  
ATOM    118  NE2 GLN A  35      30.510 -16.989 -18.904  1.00 82.73           N  
ATOM    119  OE1 GLN A  35      29.135 -16.526 -17.184  1.00 82.73           O  
ATOM    120  N   ARG A  36      26.510 -20.452 -14.950  1.00 76.54           N  
ATOM    121  CA  ARG A  36      25.930 -20.638 -13.624  1.00 76.54           C  
ATOM    122  C   ARG A  36      24.870 -21.734 -13.639  1.00 76.54           C  
ATOM    123  CB  ARG A  36      25.325 -19.330 -13.113  1.00 76.54           C  
ATOM    124  O   ARG A  36      24.762 -22.514 -12.690  1.00 76.54           O  
ATOM    125  CG  ARG A  36      24.902 -19.375 -11.653  1.00 76.54           C  
ATOM    126  CD  ARG A  36      24.302 -18.052 -11.198  1.00 76.54           C  
ATOM    127  NE  ARG A  36      23.114 -17.705 -11.973  1.00 76.54           N  
ATOM    128  NH1 ARG A  36      21.923 -16.889 -10.170  1.00 76.54           N  
ATOM    129  NH2 ARG A  36      20.989 -16.884 -12.263  1.00 76.54           N  
ATOM    130  CZ  ARG A  36      22.011 -17.160 -11.467  1.00 76.54           C  
ATOM    131  N   VAL A  37      24.126 -21.853 -14.591  1.00 78.03           N  
ATOM    132  CA  VAL A  37      23.051 -22.832 -14.713  1.00 78.03           C  
ATOM    133  C   VAL A  37      23.628 -24.186 -15.120  1.00 78.03           C  
ATOM    134  CB  VAL A  37      21.984 -22.378 -15.735  1.00 78.03           C  
ATOM    135  O   VAL A  37      24.344 -24.288 -16.118  1.00 78.03           O  
ATOM    136  CG1 VAL A  37      20.846 -23.394 -15.814  1.00 78.03           C  
ATOM    137  CG2 VAL A  37      21.447 -20.996 -15.368  1.00 78.03           C  
ATOM    138  N   ALA A  38      23.276 -25.304 -14.371  1.00 82.43           N  
ATOM    139  CA  ALA A  38      23.758 -26.647 -14.683  1.00 82.43           C  
ATOM    140  C   ALA A  38      23.047 -27.214 -15.909  1.00 82.43           C  
ATOM    141  CB  ALA A  38      23.566 -27.573 -13.485  1.00 82.43           C  
ATOM    142  O   ALA A  38      21.894 -26.871 -16.179  1.00 82.43           O  
ATOM    143  N   VAL A  39      23.747 -27.942 -16.631  1.00 77.42           N  
ATOM    144  CA  VAL A  39      23.220 -28.544 -17.851  1.00 77.42           C  
ATOM    145  C   VAL A  39      21.908 -29.264 -17.547  1.00 77.42           C  
ATOM    146  CB  VAL A  39      24.232 -29.525 -18.483  1.00 77.42           C  
ATOM    147  O   VAL A  39      20.947 -29.167 -18.314  1.00 77.42           O  
ATOM    148  CG1 VAL A  39      23.601 -30.272 -19.656  1.00 77.42           C  
ATOM    149  CG2 VAL A  39      25.488 -28.780 -18.932  1.00 77.42           C  
ATOM    150  N   GLY A  40      21.734 -29.877 -16.435  1.00 73.39           N  
ATOM    151  CA  GLY A  40      20.526 -30.588 -16.048  1.00 73.39           C  
ATOM    152  C   GLY A  40      19.326 -29.675 -15.877  1.00 73.39           C  
ATOM    153  O   GLY A  40      18.215 -30.018 -16.287  1.00 73.39           O  
ATOM    154  N   ALA A  41      19.529 -28.517 -15.403  1.00 79.54           N  
ATOM    155  CA  ALA A  41      18.467 -27.531 -15.221  1.00 79.54           C  
ATOM    156  C   ALA A  41      17.960 -27.018 -16.565  1.00 79.54           C  
ATOM    157  CB  ALA A  41      18.962 -26.369 -14.363  1.00 79.54           C  
ATOM    158  O   ALA A  41      16.754 -26.840 -16.754  1.00 79.54           O  
ATOM    159  N   ALA A  42      18.853 -26.832 -17.278  1.00 82.10           N  
ATOM    160  CA  ALA A  42      18.507 -26.360 -18.616  1.00 82.10           C  
ATOM    161  C   ALA A  42      17.711 -27.414 -19.380  1.00 82.10           C  
ATOM    162  CB  ALA A  42      19.768 -25.984 -19.390  1.00 82.10           C  
ATOM    163  O   ALA A  42      16.708 -27.097 -20.024  1.00 82.10           O  
ATOM    164  N   LEU A  43      18.103 -28.652 -19.417  1.00 80.67           N  
ATOM    165  CA  LEU A  43      17.449 -29.749 -20.122  1.00 80.67           C  
ATOM    166  C   LEU A  43      16.029 -29.956 -19.607  1.00 80.67           C  
ATOM    167  CB  LEU A  43      18.254 -31.042 -19.967  1.00 80.67           C  
ATOM    168  O   LEU A  43      15.117 -30.245 -20.385  1.00 80.67           O  
ATOM    169  CG  LEU A  43      19.491 -31.181 -20.857  1.00 80.67           C  
ATOM    170  CD1 LEU A  43      20.349 -32.353 -20.392  1.00 80.67           C  
ATOM    171  CD2 LEU A  43      19.084 -31.355 -22.316  1.00 80.67           C  
ATOM    172  N   LEU A  44      15.844 -29.606 -18.291  1.00 78.31           N  
ATOM    173  CA  LEU A  44      14.538 -29.808 -17.672  1.00 78.31           C  
ATOM    174  C   LEU A  44      13.556 -28.727 -18.112  1.00 78.31           C  
ATOM    175  CB  LEU A  44      14.663 -29.811 -16.147  1.00 78.31           C  
ATOM    176  O   LEU A  44      12.342 -28.945 -18.104  1.00 78.31           O  
ATOM    177  CG  LEU A  44      15.032 -31.147 -15.499  1.00 78.31           C  
ATOM    178  CD1 LEU A  44      15.622 -30.918 -14.112  1.00 78.31           C  
ATOM    179  CD2 LEU A  44      13.812 -32.059 -15.423  1.00 78.31           C  
ATOM    180  N   SER A  45      14.009 -27.715 -18.571  1.00 81.56           N  
ATOM    181  CA  SER A  45      13.161 -26.591 -18.954  1.00 81.56           C  
ATOM    182  C   SER A  45      12.828 -26.632 -20.442  1.00 81.56           C  
ATOM    183  CB  SER A  45      13.842 -25.265 -18.613  1.00 81.56           C  
ATOM    184  O   SER A  45      11.984 -25.869 -20.916  1.00 81.56           O  
ATOM    185  OG  SER A  45      15.152 -25.218 -19.153  1.00 81.56           O  
ATOM    186  N   MET A  46      13.420 -27.580 -21.114  1.00 83.94           N  
ATOM    187  CA  MET A  46      13.241 -27.692 -22.559  1.00 83.94           C  
ATOM    188  C   MET A  46      12.112 -28.662 -22.893  1.00 83.94           C  
ATOM    189  CB  MET A  46      14.538 -28.149 -23.229  1.00 83.94           C  
ATOM    190  O   MET A  46      12.039 -29.755 -22.329  1.00 83.94           O  
ATOM    191  CG  MET A  46      15.631 -27.093 -23.233  1.00 83.94           C  
ATOM    192  SD  MET A  46      17.168 -27.675 -24.049  1.00 83.94           S  
ATOM    193  CE  MET A  46      16.574 -27.860 -25.754  1.00 83.94           C  
ATOM    194  N   PRO A  47      11.156 -28.232 -23.767  1.00 84.57           N  
ATOM    195  CA  PRO A  47      10.063 -29.123 -24.161  1.00 84.57           C  
ATOM    196  C   PRO A  47      10.506 -30.199 -25.151  1.00 84.57           C  
ATOM    197  CB  PRO A  47       9.048 -28.175 -24.804  1.00 84.57           C  
ATOM    198  O   PRO A  47       9.717 -31.076 -25.509  1.00 84.57           O  
ATOM    199  CG  PRO A  47       9.838 -26.959 -25.166  1.00 84.57           C  
ATOM    200  CD  PRO A  47      11.078 -26.926 -24.319  1.00 84.57           C  
ATOM    201  N   VAL A  48      11.659 -30.186 -25.554  1.00 85.64           N  
ATOM    202  CA  VAL A  48      12.195 -31.163 -26.496  1.00 85.64           C  
ATOM    203  C   VAL A  48      13.276 -32.000 -25.814  1.00 85.64           C  
ATOM    204  CB  VAL A  48      12.768 -30.480 -27.758  1.00 85.64           C  
ATOM    205  O   VAL A  48      14.091 -31.472 -25.054  1.00 85.64           O  
ATOM    206  CG1 VAL A  48      11.676 -30.283 -28.808  1.00 85.64           C  
ATOM    207  CG2 VAL A  48      13.411 -29.143 -27.394  1.00 85.64           C  
ATOM    208  N   ARG A  49      13.140 -33.193 -25.891  1.00 86.95           N  
ATOM    209  CA  ARG A  49      14.116 -34.111 -25.311  1.00 86.95           C  
ATOM    210  C   ARG A  49      14.837 -34.902 -26.398  1.00 86.95           C  
ATOM    211  CB  ARG A  49      13.436 -35.068 -24.330  1.00 86.95           C  
ATOM    212  O   ARG A  49      14.398 -34.928 -27.549  1.00 86.95           O  
ATOM    213  CG  ARG A  49      12.700 -34.370 -23.197  1.00 86.95           C  
ATOM    214  CD  ARG A  49      12.198 -35.359 -22.156  1.00 86.95           C  
ATOM    215  NE  ARG A  49      11.432 -34.695 -21.106  1.00 86.95           N  
ATOM    216  NH1 ARG A  49      11.174 -36.588 -19.808  1.00 86.95           N  
ATOM    217  NH2 ARG A  49      10.277 -34.593 -19.123  1.00 86.95           N  
ATOM    218  CZ  ARG A  49      10.963 -35.294 -20.014  1.00 86.95           C  
ATOM    219  N   THR A  50      16.198 -35.423 -26.107  1.00 85.96           N  
ATOM    220  CA  THR A  50      16.905 -36.289 -27.044  1.00 85.96           C  
ATOM    221  C   THR A  50      16.026 -37.465 -27.462  1.00 85.96           C  
ATOM    222  CB  THR A  50      18.217 -36.816 -26.435  1.00 85.96           C  
ATOM    223  O   THR A  50      15.397 -38.106 -26.619  1.00 85.96           O  
ATOM    224  CG2 THR A  50      19.016 -37.617 -27.459  1.00 85.96           C  
ATOM    225  OG1 THR A  50      19.009 -35.709 -25.989  1.00 85.96           O  
ATOM    226  N   GLY A  51      15.954 -37.658 -28.722  1.00 87.63           N  
ATOM    227  CA  GLY A  51      15.108 -38.711 -29.260  1.00 87.63           C  
ATOM    228  C   GLY A  51      13.789 -38.197 -29.805  1.00 87.63           C  
ATOM    229  O   GLY A  51      13.086 -38.913 -30.521  1.00 87.63           O  
ATOM    230  N   ASP A  52      13.313 -36.942 -29.541  1.00 88.14           N  
ATOM    231  CA  ASP A  52      12.067 -36.342 -30.007  1.00 88.14           C  
ATOM    232  C   ASP A  52      12.207 -35.831 -31.440  1.00 88.14           C  
ATOM    233  CB  ASP A  52      11.642 -35.201 -29.081  1.00 88.14           C  
ATOM    234  O   ASP A  52      13.300 -35.457 -31.868  1.00 88.14           O  
ATOM    235  CG  ASP A  52      11.130 -35.687 -27.737  1.00 88.14           C  
ATOM    236  OD1 ASP A  52      10.853 -34.851 -26.850  1.00 88.14           O  
ATOM    237  OD2 ASP A  52      11.005 -36.919 -27.562  1.00 88.14           O  
ATOM    238  N   THR A  53      11.164 -35.858 -32.384  1.00 87.36           N  
ATOM    239  CA  THR A  53      11.106 -35.178 -33.674  1.00 87.36           C  
ATOM    240  C   THR A  53      10.719 -33.713 -33.496  1.00 87.36           C  
ATOM    241  CB  THR A  53      10.105 -35.864 -34.622  1.00 87.36           C  
ATOM    242  O   THR A  53       9.648 -33.407 -32.966  1.00 87.36           O  
ATOM    243  CG2 THR A  53      10.157 -35.247 -36.016  1.00 87.36           C  
ATOM    244  OG1 THR A  53      10.424 -37.258 -34.716  1.00 87.36           O  
ATOM    245  N   VAL A  54      11.458 -32.730 -33.942  1.00 88.27           N  
ATOM    246  CA  VAL A  54      11.297 -31.316 -33.622  1.00 88.27           C  
ATOM    247  C   VAL A  54      11.046 -30.521 -34.902  1.00 88.27           C  
ATOM    248  CB  VAL A  54      12.532 -30.757 -32.881  1.00 88.27           C  
ATOM    249  O   VAL A  54      11.659 -30.791 -35.938  1.00 88.27           O  
ATOM    250  CG1 VAL A  54      12.346 -29.274 -32.564  1.00 88.27           C  
ATOM    251  CG2 VAL A  54      12.792 -31.551 -31.603  1.00 88.27           C  
ATOM    252  N   ASN A  55      10.125 -29.697 -34.906  1.00 85.34           N  
ATOM    253  CA  ASN A  55       9.872 -28.763 -35.998  1.00 85.34           C  
ATOM    254  C   ASN A  55      10.148 -27.322 -35.579  1.00 85.34           C  
ATOM    255  CB  ASN A  55       8.434 -28.904 -36.502  1.00 85.34           C  
ATOM    256  O   ASN A  55      10.589 -27.071 -34.456  1.00 85.34           O  
ATOM    257  CG  ASN A  55       7.408 -28.534 -35.450  1.00 85.34           C  
ATOM    258  ND2 ASN A  55       6.160 -28.929 -35.674  1.00 85.34           N  
ATOM    259  OD1 ASN A  55       7.733 -27.898 -34.444  1.00 85.34           O  
ATOM    260  N   ASP A  56      10.009 -26.438 -36.434  1.00 85.42           N  
ATOM    261  CA  ASP A  56      10.335 -25.036 -36.185  1.00 85.42           C  
ATOM    262  C   ASP A  56       9.499 -24.473 -35.038  1.00 85.42           C  
ATOM    263  CB  ASP A  56      10.121 -24.203 -37.451  1.00 85.42           C  
ATOM    264  O   ASP A  56       9.990 -23.674 -34.239  1.00 85.42           O  
ATOM    265  CG  ASP A  56      11.158 -24.479 -38.525  1.00 85.42           C  
ATOM    266  OD1 ASP A  56      10.963 -24.054 -39.684  1.00 85.42           O  
ATOM    267  OD2 ASP A  56      12.177 -25.130 -38.210  1.00 85.42           O  
ATOM    268  N   GLU A  57       8.350 -24.879 -34.918  1.00 82.68           N  
ATOM    269  CA  GLU A  57       7.471 -24.424 -33.845  1.00 82.68           C  
ATOM    270  C   GLU A  57       7.964 -24.909 -32.484  1.00 82.68           C  
ATOM    271  CB  GLU A  57       6.037 -24.902 -34.085  1.00 82.68           C  
ATOM    272  O   GLU A  57       7.915 -24.168 -31.500  1.00 82.68           O  
ATOM    273  CG  GLU A  57       5.004 -24.218 -33.202  1.00 82.68           C  
ATOM    274  CD  GLU A  57       3.571 -24.567 -33.572  1.00 82.68           C  
ATOM    275  OE1 GLU A  57       2.633 -24.031 -32.939  1.00 82.68           O  
ATOM    276  OE2 GLU A  57       3.386 -25.384 -34.501  1.00 82.68           O  
ATOM    277  N   ASP A  58       8.383 -26.023 -32.532  1.00 85.61           N  
ATOM    278  CA  ASP A  58       8.919 -26.601 -31.304  1.00 85.61           C  
ATOM    279  C   ASP A  58      10.166 -25.851 -30.841  1.00 85.61           C  
ATOM    280  CB  ASP A  58       9.241 -28.084 -31.505  1.00 85.61           C  
ATOM    281  O   ASP A  58      10.360 -25.639 -29.642  1.00 85.61           O  
ATOM    282  CG  ASP A  58       8.006 -28.929 -31.763  1.00 85.61           C  
ATOM    283  OD1 ASP A  58       8.073 -29.873 -32.580  1.00 85.61           O  
ATOM    284  OD2 ASP A  58       6.956 -28.647 -31.147  1.00 85.61           O  
ATOM    285  N   ILE A  59      10.929 -25.563 -31.826  1.00 87.20           N  
ATOM    286  CA  ILE A  59      12.151 -24.822 -31.533  1.00 87.20           C  
ATOM    287  C   ILE A  59      11.799 -23.453 -30.956  1.00 87.20           C  
ATOM    288  CB  ILE A  59      13.032 -24.663 -32.792  1.00 87.20           C  
ATOM    289  O   ILE A  59      12.419 -23.002 -29.990  1.00 87.20           O  
ATOM    290  CG1 ILE A  59      13.604 -26.020 -33.219  1.00 87.20           C  
ATOM    291  CG2 ILE A  59      14.153 -23.650 -32.543  1.00 87.20           C  
ATOM    292  CD1 ILE A  59      14.399 -25.976 -34.517  1.00 87.20           C  
ATOM    293  N   SER A  60      10.860 -22.878 -31.462  1.00 84.21           N  
ATOM    294  CA  SER A  60      10.395 -21.590 -30.955  1.00 84.21           C  
ATOM    295  C   SER A  60       9.903 -21.707 -29.517  1.00 84.21           C  
ATOM    296  CB  SER A  60       9.279 -21.036 -31.842  1.00 84.21           C  
ATOM    297  O   SER A  60      10.241 -20.877 -28.670  1.00 84.21           O  
ATOM    298  OG  SER A  60       9.772 -20.720 -33.132  1.00 84.21           O  
ATOM    299  N   ASN A  61       9.143 -22.676 -29.251  1.00 83.73           N  
ATOM    300  CA  ASN A  61       8.627 -22.898 -27.905  1.00 83.73           C  
ATOM    301  C   ASN A  61       9.752 -23.180 -26.913  1.00 83.73           C  
ATOM    302  CB  ASN A  61       7.615 -24.045 -27.900  1.00 83.73           C  
ATOM    303  O   ASN A  61       9.645 -22.840 -25.733  1.00 83.73           O  
ATOM    304  CG  ASN A  61       6.286 -23.653 -28.516  1.00 83.73           C  
ATOM    305  ND2 ASN A  61       5.527 -24.644 -28.968  1.00 83.73           N  
ATOM    306  OD1 ASN A  61       5.945 -22.470 -28.585  1.00 83.73           O  
ATOM    307  N   THR A  62      10.792 -23.867 -27.452  1.00 87.76           N  
ATOM    308  CA  THR A  62      11.958 -24.152 -26.624  1.00 87.76           C  
ATOM    309  C   THR A  62      12.654 -22.860 -26.206  1.00 87.76           C  
ATOM    310  CB  THR A  62      12.958 -25.062 -27.361  1.00 87.76           C  
ATOM    311  O   THR A  62      13.017 -22.693 -25.040  1.00 87.76           O  
ATOM    312  CG2 THR A  62      14.208 -25.302 -26.520  1.00 87.76           C  
ATOM    313  OG1 THR A  62      12.334 -26.321 -27.640  1.00 87.76           O  
ATOM    314  N   ILE A  63      12.822 -21.981 -27.187  1.00 86.56           N  
ATOM    315  CA  ILE A  63      13.454 -20.698 -26.898  1.00 86.56           C  
ATOM    316  C   ILE A  63      12.610 -19.923 -25.889  1.00 86.56           C  
ATOM    317  CB  ILE A  63      13.653 -19.864 -28.183  1.00 86.56           C  
ATOM    318  O   ILE A  63      13.138 -19.381 -24.915  1.00 86.56           O  
ATOM    319  CG1 ILE A  63      14.693 -20.526 -29.094  1.00 86.56           C  
ATOM    320  CG2 ILE A  63      14.063 -18.429 -27.837  1.00 86.56           C  
ATOM    321  CD1 ILE A  63      14.835 -19.862 -30.457  1.00 86.56           C  
ATOM    322  N   ARG A  64      11.387 -19.992 -25.960  1.00 80.39           N  
ATOM    323  CA  ARG A  64      10.482 -19.282 -25.062  1.00 80.39           C  
ATOM    324  C   ARG A  64      10.538 -19.866 -23.654  1.00 80.39           C  
ATOM    325  CB  ARG A  64       9.048 -19.333 -25.593  1.00 80.39           C  
ATOM    326  O   ARG A  64      10.538 -19.125 -22.669  1.00 80.39           O  
ATOM    327  CG  ARG A  64       8.794 -18.406 -26.770  1.00 80.39           C  
ATOM    328  CD  ARG A  64       7.324 -18.389 -27.169  1.00 80.39           C  
ATOM    329  NE  ARG A  64       7.137 -17.858 -28.516  1.00 80.39           N  
ATOM    330  NH1 ARG A  64       6.255 -19.808 -29.386  1.00 80.39           N  
ATOM    331  NH2 ARG A  64       6.507 -17.962 -30.722  1.00 80.39           N  
ATOM    332  CZ  ARG A  64       6.634 -18.544 -29.538  1.00 80.39           C  
ATOM    333  N   ALA A  65      10.574 -21.138 -23.634  1.00 86.11           N  
ATOM    334  CA  ALA A  65      10.605 -21.831 -22.349  1.00 86.11           C  
ATOM    335  C   ALA A  65      11.889 -21.517 -21.587  1.00 86.11           C  
ATOM    336  CB  ALA A  65      10.467 -23.338 -22.554  1.00 86.11           C  
ATOM    337  O   ALA A  65      11.858 -21.273 -20.379  1.00 86.11           O  
ATOM    338  N   LEU A  66      13.018 -21.504 -22.286  1.00 88.36           N  
ATOM    339  CA  LEU A  66      14.304 -21.211 -21.663  1.00 88.36           C  
ATOM    340  C   LEU A  66      14.348 -19.773 -21.156  1.00 88.36           C  
ATOM    341  CB  LEU A  66      15.447 -21.450 -22.654  1.00 88.36           C  
ATOM    342  O   LEU A  66      14.830 -19.514 -20.051  1.00 88.36           O  
ATOM    343  CG  LEU A  66      15.834 -22.908 -22.903  1.00 88.36           C  
ATOM    344  CD1 LEU A  66      16.801 -23.006 -24.078  1.00 88.36           C  
ATOM    345  CD2 LEU A  66      16.445 -23.522 -21.648  1.00 88.36           C  
ATOM    346  N   PHE A  67      13.831 -18.875 -21.959  1.00 82.56           N  
ATOM    347  CA  PHE A  67      13.800 -17.474 -21.555  1.00 82.56           C  
ATOM    348  C   PHE A  67      12.887 -17.278 -20.350  1.00 82.56           C  
ATOM    349  CB  PHE A  67      13.336 -16.588 -22.715  1.00 82.56           C  
ATOM    350  O   PHE A  67      13.168 -16.450 -19.480  1.00 82.56           O  
ATOM    351  CG  PHE A  67      13.888 -15.189 -22.670  1.00 82.56           C  
ATOM    352  CD1 PHE A  67      13.156 -14.156 -22.097  1.00 82.56           C  
ATOM    353  CD2 PHE A  67      15.139 -14.907 -23.201  1.00 82.56           C  
ATOM    354  CE1 PHE A  67      13.664 -12.860 -22.054  1.00 82.56           C  
ATOM    355  CE2 PHE A  67      15.654 -13.614 -23.161  1.00 82.56           C  
ATOM    356  CZ  PHE A  67      14.915 -12.592 -22.588  1.00 82.56           C  
ATOM    357  N   ALA A  68      11.940 -18.004 -20.281  1.00 79.78           N  
ATOM    358  CA  ALA A  68      10.952 -17.894 -19.211  1.00 79.78           C  
ATOM    359  C   ALA A  68      11.553 -18.292 -17.866  1.00 79.78           C  
ATOM    360  CB  ALA A  68       9.733 -18.759 -19.523  1.00 79.78           C  
ATOM    361  O   ALA A  68      11.022 -17.934 -16.812  1.00 79.78           O  
ATOM    362  N   THR A  69      12.619 -19.023 -17.892  1.00 84.36           N  
ATOM    363  CA  THR A  69      13.275 -19.410 -16.648  1.00 84.36           C  
ATOM    364  C   THR A  69      13.866 -18.191 -15.946  1.00 84.36           C  
ATOM    365  CB  THR A  69      14.384 -20.448 -16.900  1.00 84.36           C  
ATOM    366  O   THR A  69      14.083 -18.211 -14.733  1.00 84.36           O  
ATOM    367  CG2 THR A  69      13.845 -21.654 -17.663  1.00 84.36           C  
ATOM    368  OG1 THR A  69      15.433 -19.842 -17.665  1.00 84.36           O  
ATOM    369  N   GLY A  70      14.094 -17.133 -16.518  1.00 79.90           N  
ATOM    370  CA  GLY A  70      14.649 -15.902 -15.979  1.00 79.90           C  
ATOM    371  C   GLY A  70      16.156 -15.951 -15.810  1.00 79.90           C  
ATOM    372  O   GLY A  70      16.757 -15.016 -15.276  1.00 79.90           O  
ATOM    373  N   ASN A  71      16.912 -16.982 -16.456  1.00 82.53           N  
ATOM    374  CA  ASN A  71      18.344 -17.165 -16.242  1.00 82.53           C  
ATOM    375  C   ASN A  71      19.160 -16.625 -17.413  1.00 82.53           C  
ATOM    376  CB  ASN A  71      18.667 -18.642 -16.006  1.00 82.53           C  
ATOM    377  O   ASN A  71      20.358 -16.372 -17.276  1.00 82.53           O  
ATOM    378  CG  ASN A  71      18.145 -19.149 -14.676  1.00 82.53           C  
ATOM    379  ND2 ASN A  71      17.586 -20.354 -14.679  1.00 82.53           N  
ATOM    380  OD1 ASN A  71      18.241 -18.463 -13.655  1.00 82.53           O  
ATOM    381  N   PHE A  72      18.560 -16.483 -18.575  1.00 85.01           N  
ATOM    382  CA  PHE A  72      19.339 -16.198 -19.774  1.00 85.01           C  
ATOM    383  C   PHE A  72      18.984 -14.828 -20.338  1.00 85.01           C  
ATOM    384  CB  PHE A  72      19.109 -17.278 -20.835  1.00 85.01           C  
ATOM    385  O   PHE A  72      17.820 -14.424 -20.313  1.00 85.01           O  
ATOM    386  CG  PHE A  72      19.382 -18.676 -20.348  1.00 85.01           C  
ATOM    387  CD1 PHE A  72      20.674 -19.077 -20.032  1.00 85.01           C  
ATOM    388  CD2 PHE A  72      18.345 -19.589 -20.207  1.00 85.01           C  
ATOM    389  CE1 PHE A  72      20.929 -20.370 -19.581  1.00 85.01           C  
ATOM    390  CE2 PHE A  72      18.593 -20.883 -19.756  1.00 85.01           C  
ATOM    391  CZ  PHE A  72      19.886 -21.272 -19.445  1.00 85.01           C  
ATOM    392  N   GLU A  73      20.078 -14.025 -20.693  1.00 84.16           N  
ATOM    393  CA  GLU A  73      19.916 -12.732 -21.351  1.00 84.16           C  
ATOM    394  C   GLU A  73      19.642 -12.903 -22.843  1.00 84.16           C  
ATOM    395  CB  GLU A  73      21.157 -11.862 -21.141  1.00 84.16           C  
ATOM    396  O   GLU A  73      18.946 -12.085 -23.449  1.00 84.16           O  
ATOM    397  CG  GLU A  73      20.970 -10.412 -21.561  1.00 84.16           C  
ATOM    398  CD  GLU A  73      22.197  -9.550 -21.306  1.00 84.16           C  
ATOM    399  OE1 GLU A  73      22.185  -8.353 -21.673  1.00 84.16           O  
ATOM    400  OE2 GLU A  73      23.178 -10.076 -20.735  1.00 84.16           O  
ATOM    401  N   ASP A  74      20.135 -13.847 -23.555  1.00 87.48           N  
ATOM    402  CA  ASP A  74      19.975 -14.175 -24.968  1.00 87.48           C  
ATOM    403  C   ASP A  74      19.991 -15.686 -25.186  1.00 87.48           C  
ATOM    404  CB  ASP A  74      21.074 -13.511 -25.801  1.00 87.48           C  
ATOM    405  O   ASP A  74      20.720 -16.409 -24.505  1.00 87.48           O  
ATOM    406  CG  ASP A  74      20.798 -13.558 -27.293  1.00 87.48           C  
ATOM    407  OD1 ASP A  74      21.740 -13.378 -28.094  1.00 87.48           O  
ATOM    408  OD2 ASP A  74      19.626 -13.774 -27.671  1.00 87.48           O  
ATOM    409  N   VAL A  75      19.000 -16.204 -26.044  1.00 87.20           N  
ATOM    410  CA  VAL A  75      18.949 -17.624 -26.376  1.00 87.20           C  
ATOM    411  C   VAL A  75      18.851 -17.797 -27.890  1.00 87.20           C  
ATOM    412  CB  VAL A  75      17.762 -18.327 -25.681  1.00 87.20           C  
ATOM    413  O   VAL A  75      18.046 -17.132 -28.546  1.00 87.20           O  
ATOM    414  CG1 VAL A  75      17.765 -19.823 -25.987  1.00 87.20           C  
ATOM    415  CG2 VAL A  75      17.809 -18.087 -24.173  1.00 87.20           C  
ATOM    416  N   ARG A  76      19.753 -18.585 -28.488  1.00 87.85           N  
ATOM    417  CA  ARG A  76      19.670 -18.931 -29.904  1.00 87.85           C  
ATOM    418  C   ARG A  76      19.822 -20.434 -30.110  1.00 87.85           C  
ATOM    419  CB  ARG A  76      20.738 -18.182 -30.704  1.00 87.85           C  
ATOM    420  O   ARG A  76      20.586 -21.090 -29.399  1.00 87.85           O  
ATOM    421  CG  ARG A  76      22.163 -18.520 -30.297  1.00 87.85           C  
ATOM    422  CD  ARG A  76      23.183 -17.717 -31.092  1.00 87.85           C  
ATOM    423  NE  ARG A  76      24.551 -18.098 -30.753  1.00 87.85           N  
ATOM    424  NH1 ARG A  76      25.547 -16.522 -32.118  1.00 87.85           N  
ATOM    425  NH2 ARG A  76      26.840 -17.946 -30.872  1.00 87.85           N  
ATOM    426  CZ  ARG A  76      25.643 -17.521 -31.249  1.00 87.85           C  
ATOM    427  N   VAL A  77      18.996 -21.007 -30.829  1.00 89.84           N  
ATOM    428  CA  VAL A  77      19.039 -22.441 -31.091  1.00 89.84           C  
ATOM    429  C   VAL A  77      19.470 -22.691 -32.534  1.00 89.84           C  
ATOM    430  CB  VAL A  77      17.672 -23.109 -30.820  1.00 89.84           C  
ATOM    431  O   VAL A  77      18.919 -22.097 -33.464  1.00 89.84           O  
ATOM    432  CG1 VAL A  77      17.732 -24.605 -31.125  1.00 89.84           C  
ATOM    433  CG2 VAL A  77      17.241 -22.873 -29.373  1.00 89.84           C  
ATOM    434  N   LEU A  78      20.578 -23.541 -32.675  1.00 87.96           N  
ATOM    435  CA  LEU A  78      21.126 -23.863 -33.988  1.00 87.96           C  
ATOM    436  C   LEU A  78      21.049 -25.363 -34.256  1.00 87.96           C  
ATOM    437  CB  LEU A  78      22.577 -23.388 -34.094  1.00 87.96           C  
ATOM    438  O   LEU A  78      20.970 -26.162 -33.320  1.00 87.96           O  
ATOM    439  CG  LEU A  78      22.818 -21.892 -33.888  1.00 87.96           C  
ATOM    440  CD1 LEU A  78      23.130 -21.602 -32.424  1.00 87.96           C  
ATOM    441  CD2 LEU A  78      23.947 -21.402 -34.788  1.00 87.96           C  
ATOM    442  N   ARG A  79      20.808 -25.684 -35.507  1.00 86.40           N  
ATOM    443  CA  ARG A  79      20.889 -27.086 -35.905  1.00 86.40           C  
ATOM    444  C   ARG A  79      22.264 -27.414 -36.476  1.00 86.40           C  
ATOM    445  CB  ARG A  79      19.803 -27.417 -36.930  1.00 86.40           C  
ATOM    446  O   ARG A  79      22.712 -26.780 -37.433  1.00 86.40           O  
ATOM    447  CG  ARG A  79      19.786 -28.876 -37.360  1.00 86.40           C  
ATOM    448  CD  ARG A  79      18.713 -29.143 -38.407  1.00 86.40           C  
ATOM    449  NE  ARG A  79      18.765 -30.519 -38.893  1.00 86.40           N  
ATOM    450  NH1 ARG A  79      17.071 -30.254 -40.442  1.00 86.40           N  
ATOM    451  NH2 ARG A  79      18.116 -32.282 -40.214  1.00 86.40           N  
ATOM    452  CZ  ARG A  79      17.984 -31.015 -39.848  1.00 86.40           C  
ATOM    453  N   ASP A  80      22.907 -28.224 -35.711  1.00 88.88           N  
ATOM    454  CA  ASP A  80      24.177 -28.737 -36.217  1.00 88.88           C  
ATOM    455  C   ASP A  80      24.061 -30.211 -36.598  1.00 88.88           C  
ATOM    456  CB  ASP A  80      25.284 -28.548 -35.178  1.00 88.88           C  
ATOM    457  O   ASP A  80      24.227 -31.092 -35.752  1.00 88.88           O  
ATOM    458  CG  ASP A  80      26.666 -28.873 -35.719  1.00 88.88           C  
ATOM    459  OD1 ASP A  80      27.617 -29.008 -34.919  1.00 88.88           O  
ATOM    460  OD2 ASP A  80      26.805 -28.992 -36.955  1.00 88.88           O  
ATOM    461  N   GLY A  81      23.745 -30.677 -37.855  1.00 84.56           N  
ATOM    462  CA  GLY A  81      23.421 -32.038 -38.250  1.00 84.56           C  
ATOM    463  C   GLY A  81      22.210 -32.597 -37.526  1.00 84.56           C  
ATOM    464  O   GLY A  81      21.111 -32.050 -37.630  1.00 84.56           O  
ATOM    465  N   ASP A  82      22.452 -33.453 -36.757  1.00 87.54           N  
ATOM    466  CA  ASP A  82      21.378 -34.064 -35.981  1.00 87.54           C  
ATOM    467  C   ASP A  82      21.449 -33.639 -34.516  1.00 87.54           C  
ATOM    468  CB  ASP A  82      21.438 -35.589 -36.090  1.00 87.54           C  
ATOM    469  O   ASP A  82      20.731 -34.180 -33.672  1.00 87.54           O  
ATOM    470  CG  ASP A  82      21.096 -36.099 -37.479  1.00 87.54           C  
ATOM    471  OD1 ASP A  82      21.561 -37.196 -37.858  1.00 87.54           O  
ATOM    472  OD2 ASP A  82      20.358 -35.395 -38.202  1.00 87.54           O  
ATOM    473  N   THR A  83      22.229 -32.697 -34.340  1.00 89.33           N  
ATOM    474  CA  THR A  83      22.410 -32.185 -32.987  1.00 89.33           C  
ATOM    475  C   THR A  83      21.769 -30.808 -32.839  1.00 89.33           C  
ATOM    476  CB  THR A  83      23.902 -32.102 -32.616  1.00 89.33           C  
ATOM    477  O   THR A  83      21.888 -29.964 -33.729  1.00 89.33           O  
ATOM    478  CG2 THR A  83      24.086 -31.656 -31.169  1.00 89.33           C  
ATOM    479  OG1 THR A  83      24.504 -33.391 -32.788  1.00 89.33           O  
ATOM    480  N   LEU A  84      21.164 -30.652 -31.748  1.00 90.01           N  
ATOM    481  CA  LEU A  84      20.588 -29.355 -31.409  1.00 90.01           C  
ATOM    482  C   LEU A  84      21.542 -28.549 -30.534  1.00 90.01           C  
ATOM    483  CB  LEU A  84      19.247 -29.535 -30.692  1.00 90.01           C  
ATOM    484  O   LEU A  84      21.899 -28.982 -29.436  1.00 90.01           O  
ATOM    485  CG  LEU A  84      18.369 -28.288 -30.574  1.00 90.01           C  
ATOM    486  CD1 LEU A  84      17.760 -27.938 -31.928  1.00 90.01           C  
ATOM    487  CD2 LEU A  84      17.279 -28.498 -29.530  1.00 90.01           C  
ATOM    488  N   LEU A  85      22.085 -27.514 -31.104  1.00 89.64           N  
ATOM    489  CA  LEU A  85      22.990 -26.635 -30.371  1.00 89.64           C  
ATOM    490  C   LEU A  85      22.236 -25.449 -29.779  1.00 89.64           C  
ATOM    491  CB  LEU A  85      24.112 -26.136 -31.286  1.00 89.64           C  
ATOM    492  O   LEU A  85      21.648 -24.652 -30.514  1.00 89.64           O  
ATOM    493  CG  LEU A  85      25.109 -25.158 -30.664  1.00 89.64           C  
ATOM    494  CD1 LEU A  85      25.871 -25.829 -29.526  1.00 89.64           C  
ATOM    495  CD2 LEU A  85      26.073 -24.632 -31.722  1.00 89.64           C  
ATOM    496  N   VAL A  86      22.336 -25.351 -28.475  1.00 90.61           N  
ATOM    497  CA  VAL A  86      21.671 -24.262 -27.767  1.00 90.61           C  
ATOM    498  C   VAL A  86      22.713 -23.295 -27.210  1.00 90.61           C  
ATOM    499  CB  VAL A  86      20.772 -24.792 -26.628  1.00 90.61           C  
ATOM    500  O   VAL A  86      23.514 -23.665 -26.348  1.00 90.61           O  
ATOM    501  CG1 VAL A  86      20.019 -23.645 -25.956  1.00 90.61           C  
ATOM    502  CG2 VAL A  86      19.793 -25.836 -27.162  1.00 90.61           C  
ATOM    503  N   GLN A  87      22.753 -22.109 -27.820  1.00 89.82           N  
ATOM    504  CA  GLN A  87      23.653 -21.066 -27.338  1.00 89.82           C  
ATOM    505  C   GLN A  87      22.922 -20.090 -26.420  1.00 89.82           C  
ATOM    506  CB  GLN A  87      24.280 -20.312 -28.512  1.00 89.82           C  
ATOM    507  O   GLN A  87      21.916 -19.495 -26.813  1.00 89.82           O  
ATOM    508  CG  GLN A  87      25.234 -21.157 -29.346  1.00 89.82           C  
ATOM    509  CD  GLN A  87      25.802 -20.402 -30.533  1.00 89.82           C  
ATOM    510  NE2 GLN A  87      26.707 -21.043 -31.265  1.00 89.82           N  
ATOM    511  OE1 GLN A  87      25.429 -19.253 -30.791  1.00 89.82           O  
ATOM    512  N   VAL A  88      23.542 -19.884 -25.213  1.00 88.88           N  
ATOM    513  CA  VAL A  88      22.864 -19.035 -24.239  1.00 88.88           C  
ATOM    514  C   VAL A  88      23.847 -18.014 -23.671  1.00 88.88           C  
ATOM    515  CB  VAL A  88      22.242 -19.868 -23.096  1.00 88.88           C  
ATOM    516  O   VAL A  88      25.057 -18.253 -23.649  1.00 88.88           O  
ATOM    517  CG1 VAL A  88      21.143 -20.785 -23.632  1.00 88.88           C  
ATOM    518  CG2 VAL A  88      23.319 -20.682 -22.382  1.00 88.88           C  
ATOM    519  N   LYS A  89      23.393 -16.792 -23.392  1.00 87.54           N  
ATOM    520  CA  LYS A  89      24.090 -15.802 -22.576  1.00 87.54           C  
ATOM    521  C   LYS A  89      23.368 -15.575 -21.251  1.00 87.54           C  
ATOM    522  CB  LYS A  89      24.225 -14.480 -23.333  1.00 87.54           C  
ATOM    523  O   LYS A  89      22.249 -15.058 -21.229  1.00 87.54           O  
ATOM    524  CG  LYS A  89      25.073 -13.440 -22.617  1.00 87.54           C  
ATOM    525  CD  LYS A  89      25.197 -12.160 -23.434  1.00 87.54           C  
ATOM    526  CE  LYS A  89      26.010 -11.103 -22.699  1.00 87.54           C  
ATOM    527  NZ  LYS A  89      26.113  -9.837 -23.486  1.00 87.54           N  
ATOM    528  N   GLU A  90      24.120 -16.118 -20.313  1.00 87.19           N  
ATOM    529  CA  GLU A  90      23.497 -16.026 -18.996  1.00 87.19           C  
ATOM    530  C   GLU A  90      23.415 -14.576 -18.525  1.00 87.19           C  
ATOM    531  CB  GLU A  90      24.267 -16.868 -17.976  1.00 87.19           C  
ATOM    532  O   GLU A  90      24.266 -13.756 -18.875  1.00 87.19           O  
ATOM    533  CG  GLU A  90      24.225 -18.363 -18.256  1.00 87.19           C  
ATOM    534  CD  GLU A  90      24.839 -19.200 -17.145  1.00 87.19           C  
ATOM    535  OE1 GLU A  90      24.941 -20.437 -17.302  1.00 87.19           O  
ATOM    536  OE2 GLU A  90      25.220 -18.612 -16.108  1.00 87.19           O  
ATOM    537  N   ARG A  91      22.456 -14.221 -17.721  1.00 82.83           N  
ATOM    538  CA  ARG A  91      22.378 -12.921 -17.061  1.00 82.83           C  
ATOM    539  C   ARG A  91      23.480 -12.770 -16.018  1.00 82.83           C  
ATOM    540  CB  ARG A  91      21.008 -12.731 -16.406  1.00 82.83           C  
ATOM    541  O   ARG A  91      23.846 -13.738 -15.348  1.00 82.83           O  
ATOM    542  CG  ARG A  91      19.858 -12.644 -17.398  1.00 82.83           C  
ATOM    543  CD  ARG A  91      18.518 -12.478 -16.695  1.00 82.83           C  
ATOM    544  NE  ARG A  91      17.417 -12.383 -17.649  1.00 82.83           N  
ATOM    545  NH1 ARG A  91      15.764 -12.242 -16.041  1.00 82.83           N  
ATOM    546  NH2 ARG A  91      15.213 -12.193 -18.266  1.00 82.83           N  
ATOM    547  CZ  ARG A  91      16.134 -12.273 -17.316  1.00 82.83           C  
ATOM    548  N   PRO A  92      24.127 -11.589 -16.057  1.00 86.68           N  
ATOM    549  CA  PRO A  92      25.188 -11.400 -15.065  1.00 86.68           C  
ATOM    550  C   PRO A  92      24.675 -11.477 -13.629  1.00 86.68           C  
ATOM    551  CB  PRO A  92      25.720  -9.999 -15.380  1.00 86.68           C  
ATOM    552  O   PRO A  92      23.529 -11.109 -13.359  1.00 86.68           O  
ATOM    553  CG  PRO A  92      24.587  -9.306 -16.066  1.00 86.68           C  
ATOM    554  CD  PRO A  92      23.757 -10.337 -16.776  1.00 86.68           C  
ATOM    555  N   THR A  93      25.453 -12.097 -12.829  1.00 83.78           N  
ATOM    556  CA  THR A  93      25.105 -12.249 -11.421  1.00 83.78           C  
ATOM    557  C   THR A  93      25.451 -10.986 -10.639  1.00 83.78           C  
ATOM    558  CB  THR A  93      25.827 -13.457 -10.795  1.00 83.78           C  
ATOM    559  O   THR A  93      26.518 -10.400 -10.835  1.00 83.78           O  
ATOM    560  CG2 THR A  93      25.365 -13.690  -9.360  1.00 83.78           C  
ATOM    561  OG1 THR A  93      25.547 -14.629 -11.571  1.00 83.78           O  
ATOM    562  N   ILE A  94      24.584 -10.487  -9.788  1.00 83.89           N  
ATOM    563  CA  ILE A  94      24.798  -9.300  -8.967  1.00 83.89           C  
ATOM    564  C   ILE A  94      25.829  -9.601  -7.883  1.00 83.89           C  
ATOM    565  CB  ILE A  94      23.479  -8.807  -8.331  1.00 83.89           C  
ATOM    566  O   ILE A  94      25.596 -10.444  -7.012  1.00 83.89           O  
ATOM    567  CG1 ILE A  94      22.419  -8.571  -9.413  1.00 83.89           C  
ATOM    568  CG2 ILE A  94      23.717  -7.536  -7.511  1.00 83.89           C  
ATOM    569  CD1 ILE A  94      21.021  -8.318  -8.866  1.00 83.89           C  
ATOM    570  N   ALA A  95      27.019  -8.934  -7.999  1.00 85.06           N  
ATOM    571  CA  ALA A  95      28.100  -9.163  -7.043  1.00 85.06           C  
ATOM    572  C   ALA A  95      27.922  -8.300  -5.797  1.00 85.06           C  
ATOM    573  CB  ALA A  95      29.453  -8.881  -7.692  1.00 85.06           C  
ATOM    574  O   ALA A  95      28.202  -8.744  -4.681  1.00 85.06           O  
ATOM    575  N   SER A  96      27.481  -7.102  -5.903  1.00 85.09           N  
ATOM    576  CA  SER A  96      27.252  -6.180  -4.795  1.00 85.09           C  
ATOM    577  C   SER A  96      26.195  -5.141  -5.150  1.00 85.09           C  
ATOM    578  CB  SER A  96      28.554  -5.481  -4.401  1.00 85.09           C  
ATOM    579  O   SER A  96      26.001  -4.821  -6.325  1.00 85.09           O  
ATOM    580  OG  SER A  96      28.957  -4.565  -5.405  1.00 85.09           O  
ATOM    581  N   ILE A  97      25.391  -4.680  -4.231  1.00 86.26           N  
ATOM    582  CA  ILE A  97      24.427  -3.594  -4.375  1.00 86.26           C  
ATOM    583  C   ILE A  97      24.787  -2.455  -3.424  1.00 86.26           C  
ATOM    584  CB  ILE A  97      22.984  -4.080  -4.107  1.00 86.26           C  
ATOM    585  O   ILE A  97      24.830  -2.645  -2.206  1.00 86.26           O  
ATOM    586  CG1 ILE A  97      22.636  -5.253  -5.030  1.00 86.26           C  
ATOM    587  CG2 ILE A  97      21.987  -2.932  -4.280  1.00 86.26           C  
ATOM    588  CD1 ILE A  97      21.307  -5.922  -4.707  1.00 86.26           C  
ATOM    589  N   THR A  98      25.213  -1.285  -4.017  1.00 85.87           N  
ATOM    590  CA  THR A  98      25.587  -0.142  -3.192  1.00 85.87           C  
ATOM    591  C   THR A  98      24.686   1.054  -3.486  1.00 85.87           C  
ATOM    592  CB  THR A  98      27.058   0.253  -3.417  1.00 85.87           C  
ATOM    593  O   THR A  98      24.081   1.134  -4.557  1.00 85.87           O  
ATOM    594  CG2 THR A  98      27.999  -0.876  -3.008  1.00 85.87           C  
ATOM    595  OG1 THR A  98      27.260   0.549  -4.804  1.00 85.87           O  
ATOM    596  N   PHE A  99      24.432   1.742  -2.434  1.00 87.89           N  
ATOM    597  CA  PHE A  99      23.575   2.916  -2.548  1.00 87.89           C  
ATOM    598  C   PHE A  99      24.366   4.192  -2.287  1.00 87.89           C  
ATOM    599  CB  PHE A  99      22.397   2.819  -1.574  1.00 87.89           C  
ATOM    600  O   PHE A  99      25.214   4.230  -1.393  1.00 87.89           O  
ATOM    601  CG  PHE A  99      21.610   1.542  -1.697  1.00 87.89           C  
ATOM    602  CD1 PHE A  99      20.552   1.444  -2.592  1.00 87.89           C  
ATOM    603  CD2 PHE A  99      21.929   0.439  -0.916  1.00 87.89           C  
ATOM    604  CE1 PHE A  99      19.823   0.264  -2.708  1.00 87.89           C  
ATOM    605  CE2 PHE A  99      21.205  -0.745  -1.026  1.00 87.89           C  
ATOM    606  CZ  PHE A  99      20.151  -0.830  -1.922  1.00 87.89           C  
ATOM    607  N   SER A 100      24.254   5.212  -3.105  1.00 85.91           N  
ATOM    608  CA  SER A 100      24.893   6.505  -2.883  1.00 85.91           C  
ATOM    609  C   SER A 100      23.895   7.648  -3.036  1.00 85.91           C  
ATOM    610  CB  SER A 100      26.059   6.701  -3.852  1.00 85.91           C  
ATOM    611  O   SER A 100      23.025   7.606  -3.908  1.00 85.91           O  
ATOM    612  OG  SER A 100      26.518   8.042  -3.822  1.00 85.91           O  
ATOM    613  N   GLY A 101      23.690   8.529  -2.168  1.00 83.71           N  
ATOM    614  CA  GLY A 101      22.839   9.706  -2.249  1.00 83.71           C  
ATOM    615  C   GLY A 101      21.494   9.517  -1.574  1.00 83.71           C  
ATOM    616  O   GLY A 101      20.652  10.417  -1.593  1.00 83.71           O  
ATOM    617  N   ASN A 102      21.296   8.399  -0.993  1.00 84.37           N  
ATOM    618  CA  ASN A 102      20.036   8.135  -0.306  1.00 84.37           C  
ATOM    619  C   ASN A 102      20.052   8.677   1.121  1.00 84.37           C  
ATOM    620  CB  ASN A 102      19.731   6.636  -0.301  1.00 84.37           C  
ATOM    621  O   ASN A 102      20.683   8.094   2.004  1.00 84.37           O  
ATOM    622  CG  ASN A 102      20.875   5.808   0.249  1.00 84.37           C  
ATOM    623  ND2 ASN A 102      20.572   4.936   1.203  1.00 84.37           N  
ATOM    624  OD1 ASN A 102      22.024   5.952  -0.179  1.00 84.37           O  
ATOM    625  N   LYS A 103      19.515   9.804   1.255  1.00 80.09           N  
ATOM    626  CA  LYS A 103      19.528  10.442   2.568  1.00 80.09           C  
ATOM    627  C   LYS A 103      18.203  10.231   3.295  1.00 80.09           C  
ATOM    628  CB  LYS A 103      19.821  11.937   2.436  1.00 80.09           C  
ATOM    629  O   LYS A 103      18.181  10.037   4.512  1.00 80.09           O  
ATOM    630  CG  LYS A 103      21.219  12.251   1.925  1.00 80.09           C  
ATOM    631  CD  LYS A 103      21.496  13.749   1.940  1.00 80.09           C  
ATOM    632  CE  LYS A 103      22.881  14.068   1.392  1.00 80.09           C  
ATOM    633  NZ  LYS A 103      23.154  15.536   1.396  1.00 80.09           N  
ATOM    634  N   SER A 104      17.163  10.171   2.481  1.00 81.08           N  
ATOM    635  CA  SER A 104      15.821  10.101   3.049  1.00 81.08           C  
ATOM    636  C   SER A 104      15.422   8.661   3.350  1.00 81.08           C  
ATOM    637  CB  SER A 104      14.803  10.733   2.099  1.00 81.08           C  
ATOM    638  O   SER A 104      14.630   8.408   4.260  1.00 81.08           O  
ATOM    639  OG  SER A 104      15.108  12.098   1.869  1.00 81.08           O  
ATOM    640  N   VAL A 105      15.926   7.768   2.620  1.00 81.40           N  
ATOM    641  CA  VAL A 105      15.625   6.350   2.787  1.00 81.40           C  
ATOM    642  C   VAL A 105      16.896   5.593   3.163  1.00 81.40           C  
ATOM    643  CB  VAL A 105      15.003   5.747   1.507  1.00 81.40           C  
ATOM    644  O   VAL A 105      17.927   5.731   2.501  1.00 81.40           O  
ATOM    645  CG1 VAL A 105      14.589   4.295   1.740  1.00 81.40           C  
ATOM    646  CG2 VAL A 105      13.807   6.581   1.051  1.00 81.40           C  
ATOM    647  N   LYS A 106      16.911   4.802   4.236  1.00 83.11           N  
ATOM    648  CA  LYS A 106      18.088   4.080   4.710  1.00 83.11           C  
ATOM    649  C   LYS A 106      18.404   2.891   3.807  1.00 83.11           C  
ATOM    650  CB  LYS A 106      17.884   3.606   6.149  1.00 83.11           C  
ATOM    651  O   LYS A 106      17.517   2.368   3.128  1.00 83.11           O  
ATOM    652  CG  LYS A 106      17.808   4.734   7.168  1.00 83.11           C  
ATOM    653  CD  LYS A 106      17.732   4.197   8.591  1.00 83.11           C  
ATOM    654  CE  LYS A 106      17.651   5.325   9.611  1.00 83.11           C  
ATOM    655  NZ  LYS A 106      17.543   4.804  11.006  1.00 83.11           N  
ATOM    656  N   ASP A 107      19.656   2.570   3.798  1.00 83.84           N  
ATOM    657  CA  ASP A 107      20.159   1.483   2.964  1.00 83.84           C  
ATOM    658  C   ASP A 107      19.411   0.182   3.247  1.00 83.84           C  
ATOM    659  CB  ASP A 107      21.660   1.286   3.186  1.00 83.84           C  
ATOM    660  O   ASP A 107      19.025  -0.533   2.320  1.00 83.84           O  
ATOM    661  CG  ASP A 107      22.497   2.414   2.611  1.00 83.84           C  
ATOM    662  OD1 ASP A 107      23.744   2.338   2.666  1.00 83.84           O  
ATOM    663  OD2 ASP A 107      21.906   3.390   2.102  1.00 83.84           O  
ATOM    664  N   ASP A 108      19.122  -0.027   4.428  1.00 79.28           N  
ATOM    665  CA  ASP A 108      18.498  -1.284   4.829  1.00 79.28           C  
ATOM    666  C   ASP A 108      17.090  -1.407   4.250  1.00 79.28           C  
ATOM    667  CB  ASP A 108      18.450  -1.397   6.354  1.00 79.28           C  
ATOM    668  O   ASP A 108      16.693  -2.482   3.793  1.00 79.28           O  
ATOM    669  CG  ASP A 108      19.800  -1.729   6.967  1.00 79.28           C  
ATOM    670  OD1 ASP A 108      19.956  -1.607   8.201  1.00 79.28           O  
ATOM    671  OD2 ASP A 108      20.716  -2.113   6.208  1.00 79.28           O  
ATOM    672  N   MET A 109      16.441  -0.353   4.220  1.00 78.19           N  
ATOM    673  CA  MET A 109      15.086  -0.345   3.676  1.00 78.19           C  
ATOM    674  C   MET A 109      15.103  -0.576   2.169  1.00 78.19           C  
ATOM    675  CB  MET A 109      14.385   0.977   3.995  1.00 78.19           C  
ATOM    676  O   MET A 109      14.284  -1.332   1.643  1.00 78.19           O  
ATOM    677  CG  MET A 109      13.903   1.084   5.432  1.00 78.19           C  
ATOM    678  SD  MET A 109      12.979   2.638   5.750  1.00 78.19           S  
ATOM    679  CE  MET A 109      11.511   2.352   4.723  1.00 78.19           C  
ATOM    680  N   LEU A 110      16.003   0.048   1.738  1.00 84.12           N  
ATOM    681  CA  LEU A 110      16.147  -0.103   0.295  1.00 84.12           C  
ATOM    682  C   LEU A 110      16.523  -1.536  -0.067  1.00 84.12           C  
ATOM    683  CB  LEU A 110      17.202   0.866  -0.244  1.00 84.12           C  
ATOM    684  O   LEU A 110      15.969  -2.110  -1.008  1.00 84.12           O  
ATOM    685  CG  LEU A 110      16.803   2.341  -0.298  1.00 84.12           C  
ATOM    686  CD1 LEU A 110      18.022   3.209  -0.593  1.00 84.12           C  
ATOM    687  CD2 LEU A 110      15.716   2.564  -1.343  1.00 84.12           C  
ATOM    688  N   LYS A 111      17.388  -2.042   0.648  1.00 80.12           N  
ATOM    689  CA  LYS A 111      17.823  -3.417   0.417  1.00 80.12           C  
ATOM    690  C   LYS A 111      16.664  -4.396   0.586  1.00 80.12           C  
ATOM    691  CB  LYS A 111      18.963  -3.786   1.368  1.00 80.12           C  
ATOM    692  O   LYS A 111      16.501  -5.317  -0.217  1.00 80.12           O  
ATOM    693  CG  LYS A 111      19.704  -5.058   0.981  1.00 80.12           C  
ATOM    694  CD  LYS A 111      20.897  -5.309   1.894  1.00 80.12           C  
ATOM    695  CE  LYS A 111      21.570  -6.639   1.582  1.00 80.12           C  
ATOM    696  NZ  LYS A 111      22.735  -6.894   2.481  1.00 80.12           N  
ATOM    697  N   GLN A 112      15.908  -4.140   1.551  1.00 78.38           N  
ATOM    698  CA  GLN A 112      14.749  -4.991   1.802  1.00 78.38           C  
ATOM    699  C   GLN A 112      13.747  -4.909   0.655  1.00 78.38           C  
ATOM    700  CB  GLN A 112      14.074  -4.604   3.119  1.00 78.38           C  
ATOM    701  O   GLN A 112      13.194  -5.927   0.233  1.00 78.38           O  
ATOM    702  CG  GLN A 112      14.751  -5.185   4.352  1.00 78.38           C  
ATOM    703  CD  GLN A 112      14.138  -4.689   5.648  1.00 78.38           C  
ATOM    704  NE2 GLN A 112      14.807  -4.960   6.763  1.00 78.38           N  
ATOM    705  OE1 GLN A 112      13.071  -4.066   5.646  1.00 78.38           O  
ATOM    706  N   ASN A 113      13.602  -3.790   0.169  1.00 77.20           N  
ATOM    707  CA  ASN A 113      12.687  -3.595  -0.951  1.00 77.20           C  
ATOM    708  C   ASN A 113      13.209  -4.255  -2.224  1.00 77.20           C  
ATOM    709  CB  ASN A 113      12.440  -2.104  -1.189  1.00 77.20           C  
ATOM    710  O   ASN A 113      12.442  -4.862  -2.973  1.00 77.20           O  
ATOM    711  CG  ASN A 113      11.359  -1.540  -0.288  1.00 77.20           C  
ATOM    712  ND2 ASN A 113      11.433  -0.243  -0.013  1.00 77.20           N  
ATOM    713  OD1 ASN A 113      10.465  -2.264   0.158  1.00 77.20           O  
ATOM    714  N   LEU A 114      14.471  -4.118  -2.315  1.00 83.29           N  
ATOM    715  CA  LEU A 114      15.089  -4.741  -3.481  1.00 83.29           C  
ATOM    716  C   LEU A 114      14.984  -6.260  -3.405  1.00 83.29           C  
ATOM    717  CB  LEU A 114      16.558  -4.324  -3.596  1.00 83.29           C  
ATOM    718  O   LEU A 114      14.660  -6.915  -4.399  1.00 83.29           O  
ATOM    719  CG  LEU A 114      16.821  -2.870  -3.992  1.00 83.29           C  
ATOM    720  CD1 LEU A 114      18.320  -2.598  -4.045  1.00 83.29           C  
ATOM    721  CD2 LEU A 114      16.167  -2.554  -5.332  1.00 83.29           C  
ATOM    722  N   GLU A 115      15.202  -6.760  -2.294  1.00 78.49           N  
ATOM    723  CA  GLU A 115      15.109  -8.203  -2.091  1.00 78.49           C  
ATOM    724  C   GLU A 115      13.686  -8.702  -2.325  1.00 78.49           C  
ATOM    725  CB  GLU A 115      15.573  -8.579  -0.682  1.00 78.49           C  
ATOM    726  O   GLU A 115      13.484  -9.766  -2.914  1.00 78.49           O  
ATOM    727  CG  GLU A 115      17.080  -8.489  -0.486  1.00 78.49           C  
ATOM    728  CD  GLU A 115      17.525  -8.853   0.921  1.00 78.49           C  
ATOM    729  OE1 GLU A 115      18.740  -8.772   1.214  1.00 78.49           O  
ATOM    730  OE2 GLU A 115      16.652  -9.224   1.738  1.00 78.49           O  
ATOM    731  N   ALA A 116      12.812  -7.807  -1.984  1.00 76.08           N  
ATOM    732  CA  ALA A 116      11.405  -8.149  -2.172  1.00 76.08           C  
ATOM    733  C   ALA A 116      11.032  -8.143  -3.652  1.00 76.08           C  
ATOM    734  CB  ALA A 116      10.513  -7.182  -1.398  1.00 76.08           C  
ATOM    735  O   ALA A 116      10.115  -8.853  -4.071  1.00 76.08           O  
ATOM    736  N   SER A 117      11.762  -7.394  -4.213  1.00 76.40           N  
ATOM    737  CA  SER A 117      11.511  -7.312  -5.649  1.00 76.40           C  
ATOM    738  C   SER A 117      12.366  -8.313  -6.418  1.00 76.40           C  
ATOM    739  CB  SER A 117      11.782  -5.897  -6.160  1.00 76.40           C  
ATOM    740  O   SER A 117      12.380  -8.307  -7.651  1.00 76.40           O  
ATOM    741  OG  SER A 117      10.918  -4.962  -5.537  1.00 76.40           O  
ATOM    742  N   GLY A 118      12.994  -9.273  -5.958  1.00 73.42           N  
ATOM    743  CA  GLY A 118      13.809 -10.317  -6.560  1.00 73.42           C  
ATOM    744  C   GLY A 118      15.203  -9.847  -6.930  1.00 73.42           C  
ATOM    745  O   GLY A 118      15.913 -10.522  -7.679  1.00 73.42           O  
ATOM    746  N   VAL A 119      15.633  -8.589  -6.572  1.00 81.81           N  
ATOM    747  CA  VAL A 119      16.974  -8.066  -6.811  1.00 81.81           C  
ATOM    748  C   VAL A 119      17.826  -8.233  -5.554  1.00 81.81           C  
ATOM    749  CB  VAL A 119      16.938  -6.581  -7.236  1.00 81.81           C  
ATOM    750  O   VAL A 119      17.692  -7.464  -4.600  1.00 81.81           O  
ATOM    751  CG1 VAL A 119      18.343  -6.076  -7.556  1.00 81.81           C  
ATOM    752  CG2 VAL A 119      16.013  -6.394  -8.438  1.00 81.81           C  
ATOM    753  N   ARG A 120      18.497  -9.257  -5.507  1.00 81.98           N  
ATOM    754  CA  ARG A 120      19.335  -9.574  -4.355  1.00 81.98           C  
ATOM    755  C   ARG A 120      20.727 -10.014  -4.795  1.00 81.98           C  
ATOM    756  CB  ARG A 120      18.686 -10.666  -3.501  1.00 81.98           C  
ATOM    757  O   ARG A 120      20.904 -10.511  -5.909  1.00 81.98           O  
ATOM    758  CG  ARG A 120      19.491 -11.045  -2.269  1.00 81.98           C  
ATOM    759  CD  ARG A 120      18.799 -12.128  -1.454  1.00 81.98           C  
ATOM    760  NE  ARG A 120      19.633 -12.586  -0.346  1.00 81.98           N  
ATOM    761  NH1 ARG A 120      18.005 -13.925   0.598  1.00 81.98           N  
ATOM    762  NH2 ARG A 120      20.079 -13.778   1.565  1.00 81.98           N  
ATOM    763  CZ  ARG A 120      19.237 -13.429   0.603  1.00 81.98           C  
ATOM    764  N   VAL A 121      21.898  -9.704  -3.925  1.00 81.69           N  
ATOM    765  CA  VAL A 121      23.248 -10.176  -4.215  1.00 81.69           C  
ATOM    766  C   VAL A 121      23.236 -11.690  -4.413  1.00 81.69           C  
ATOM    767  CB  VAL A 121      24.236  -9.794  -3.089  1.00 81.69           C  
ATOM    768  O   VAL A 121      22.642 -12.422  -3.617  1.00 81.69           O  
ATOM    769  CG1 VAL A 121      25.614 -10.400  -3.352  1.00 81.69           C  
ATOM    770  CG2 VAL A 121      24.333  -8.276  -2.957  1.00 81.69           C  
ATOM    771  N   GLY A 122      23.686 -12.167  -5.448  1.00 77.20           N  
ATOM    772  CA  GLY A 122      23.725 -13.583  -5.777  1.00 77.20           C  
ATOM    773  C   GLY A 122      22.701 -13.980  -6.824  1.00 77.20           C  
ATOM    774  O   GLY A 122      22.808 -15.049  -7.430  1.00 77.20           O  
ATOM    775  N   GLU A 123      21.731 -13.169  -7.159  1.00 81.85           N  
ATOM    776  CA  GLU A 123      20.709 -13.427  -8.169  1.00 81.85           C  
ATOM    777  C   GLU A 123      21.068 -12.769  -9.499  1.00 81.85           C  
ATOM    778  CB  GLU A 123      19.342 -12.931  -7.690  1.00 81.85           C  
ATOM    779  O   GLU A 123      21.916 -11.876  -9.546  1.00 81.85           O  
ATOM    780  CG  GLU A 123      18.808 -13.678  -6.476  1.00 81.85           C  
ATOM    781  CD  GLU A 123      18.399 -15.109  -6.785  1.00 81.85           C  
ATOM    782  OE1 GLU A 123      18.447 -15.965  -5.872  1.00 81.85           O  
ATOM    783  OE2 GLU A 123      18.027 -15.378  -7.949  1.00 81.85           O  
ATOM    784  N   SER A 124      20.688 -13.359 -10.648  1.00 83.05           N  
ATOM    785  CA  SER A 124      20.947 -12.771 -11.958  1.00 83.05           C  
ATOM    786  C   SER A 124      20.267 -11.413 -12.099  1.00 83.05           C  
ATOM    787  CB  SER A 124      20.471 -13.707 -13.070  1.00 83.05           C  
ATOM    788  O   SER A 124      19.195 -11.189 -11.534  1.00 83.05           O  
ATOM    789  OG  SER A 124      19.083 -13.968 -12.947  1.00 83.05           O  
ATOM    790  N   LEU A 125      20.942 -10.467 -12.597  1.00 83.81           N  
ATOM    791  CA  LEU A 125      20.439  -9.110 -12.781  1.00 83.81           C  
ATOM    792  C   LEU A 125      19.348  -9.074 -13.846  1.00 83.81           C  
ATOM    793  CB  LEU A 125      21.579  -8.164 -13.170  1.00 83.81           C  
ATOM    794  O   LEU A 125      19.568  -9.501 -14.981  1.00 83.81           O  
ATOM    795  CG  LEU A 125      21.207  -6.692 -13.351  1.00 83.81           C  
ATOM    796  CD1 LEU A 125      20.866  -6.062 -12.004  1.00 83.81           C  
ATOM    797  CD2 LEU A 125      22.341  -5.933 -14.031  1.00 83.81           C  
ATOM    798  N   ASP A 126      18.185  -8.718 -13.460  1.00 76.89           N  
ATOM    799  CA  ASP A 126      17.072  -8.492 -14.377  1.00 76.89           C  
ATOM    800  C   ASP A 126      16.917  -7.007 -14.697  1.00 76.89           C  
ATOM    801  CB  ASP A 126      15.772  -9.042 -13.788  1.00 76.89           C  
ATOM    802  O   ASP A 126      16.442  -6.233 -13.863  1.00 76.89           O  
ATOM    803  CG  ASP A 126      14.614  -9.007 -14.771  1.00 76.89           C  
ATOM    804  OD1 ASP A 126      13.546  -9.586 -14.476  1.00 76.89           O  
ATOM    805  OD2 ASP A 126      14.773  -8.398 -15.851  1.00 76.89           O  
ATOM    806  N   ARG A 127      17.391  -6.605 -15.860  1.00 76.19           N  
ATOM    807  CA  ARG A 127      17.418  -5.199 -16.251  1.00 76.19           C  
ATOM    808  C   ARG A 127      16.009  -4.616 -16.293  1.00 76.19           C  
ATOM    809  CB  ARG A 127      18.094  -5.033 -17.614  1.00 76.19           C  
ATOM    810  O   ARG A 127      15.823  -3.414 -16.088  1.00 76.19           O  
ATOM    811  CG  ARG A 127      19.602  -5.227 -17.580  1.00 76.19           C  
ATOM    812  CD  ARG A 127      20.253  -4.807 -18.891  1.00 76.19           C  
ATOM    813  NE  ARG A 127      21.705  -4.954 -18.842  1.00 76.19           N  
ATOM    814  NH1 ARG A 127      22.073  -4.065 -20.942  1.00 76.19           N  
ATOM    815  NH2 ARG A 127      23.841  -4.778 -19.669  1.00 76.19           N  
ATOM    816  CZ  ARG A 127      22.536  -4.599 -19.818  1.00 76.19           C  
ATOM    817  N   THR A 128      15.113  -5.379 -16.478  1.00 76.19           N  
ATOM    818  CA  THR A 128      13.729  -4.919 -16.484  1.00 76.19           C  
ATOM    819  C   THR A 128      13.272  -4.560 -15.073  1.00 76.19           C  
ATOM    820  CB  THR A 128      12.788  -5.984 -17.076  1.00 76.19           C  
ATOM    821  O   THR A 128      12.618  -3.536 -14.869  1.00 76.19           O  
ATOM    822  CG2 THR A 128      13.113  -6.251 -18.543  1.00 76.19           C  
ATOM    823  OG1 THR A 128      12.932  -7.204 -16.337  1.00 76.19           O  
ATOM    824  N   THR A 129      13.608  -5.439 -14.268  1.00 77.30           N  
ATOM    825  CA  THR A 129      13.257  -5.218 -12.870  1.00 77.30           C  
ATOM    826  C   THR A 129      13.951  -3.972 -12.328  1.00 77.30           C  
ATOM    827  CB  THR A 129      13.629  -6.434 -12.002  1.00 77.30           C  
ATOM    828  O   THR A 129      13.352  -3.198 -11.578  1.00 77.30           O  
ATOM    829  CG2 THR A 129      13.132  -6.261 -10.570  1.00 77.30           C  
ATOM    830  OG1 THR A 129      13.037  -7.613 -12.562  1.00 77.30           O  
ATOM    831  N   ILE A 130      15.196  -3.725 -12.783  1.00 81.59           N  
ATOM    832  CA  ILE A 130      15.962  -2.571 -12.325  1.00 81.59           C  
ATOM    833  C   ILE A 130      15.291  -1.284 -12.799  1.00 81.59           C  
ATOM    834  CB  ILE A 130      17.423  -2.629 -12.824  1.00 81.59           C  
ATOM    835  O   ILE A 130      15.160  -0.326 -12.033  1.00 81.59           O  
ATOM    836  CG1 ILE A 130      18.186  -3.755 -12.116  1.00 81.59           C  
ATOM    837  CG2 ILE A 130      18.119  -1.281 -12.616  1.00 81.59           C  
ATOM    838  CD1 ILE A 130      19.618  -3.932 -12.601  1.00 81.59           C  
ATOM    839  N   ALA A 131      14.900  -1.270 -13.995  1.00 78.35           N  
ATOM    840  CA  ALA A 131      14.213  -0.101 -14.539  1.00 78.35           C  
ATOM    841  C   ALA A 131      12.918   0.176 -13.781  1.00 78.35           C  
ATOM    842  CB  ALA A 131      13.925  -0.298 -16.025  1.00 78.35           C  
ATOM    843  O   ALA A 131      12.593   1.331 -13.497  1.00 78.35           O  
ATOM    844  N   ASP A 132      12.260  -0.912 -13.411  1.00 77.76           N  
ATOM    845  CA  ASP A 132      11.024  -0.790 -12.644  1.00 77.76           C  
ATOM    846  C   ASP A 132      11.301  -0.264 -11.237  1.00 77.76           C  
ATOM    847  CB  ASP A 132      10.303  -2.137 -12.570  1.00 77.76           C  
ATOM    848  O   ASP A 132      10.540   0.553 -10.714  1.00 77.76           O  
ATOM    849  CG  ASP A 132       9.614  -2.514 -13.870  1.00 77.76           C  
ATOM    850  OD1 ASP A 132       9.289  -3.705 -14.065  1.00 77.76           O  
ATOM    851  OD2 ASP A 132       9.397  -1.611 -14.707  1.00 77.76           O  
ATOM    852  N   ILE A 133      12.369  -0.690 -10.801  1.00 81.03           N  
ATOM    853  CA  ILE A 133      12.761  -0.259  -9.464  1.00 81.03           C  
ATOM    854  C   ILE A 133      13.120   1.225  -9.485  1.00 81.03           C  
ATOM    855  CB  ILE A 133      13.948  -1.090  -8.927  1.00 81.03           C  
ATOM    856  O   ILE A 133      12.724   1.979  -8.593  1.00 81.03           O  
ATOM    857  CG1 ILE A 133      13.504  -2.528  -8.634  1.00 81.03           C  
ATOM    858  CG2 ILE A 133      14.545  -0.435  -7.678  1.00 81.03           C  
ATOM    859  CD1 ILE A 133      14.647  -3.468  -8.277  1.00 81.03           C  
ATOM    860  N   GLU A 134      13.926   1.586 -10.485  1.00 82.35           N  
ATOM    861  CA  GLU A 134      14.268   2.997 -10.639  1.00 82.35           C  
ATOM    862  C   GLU A 134      13.016   3.869 -10.660  1.00 82.35           C  
ATOM    863  CB  GLU A 134      15.084   3.217 -11.915  1.00 82.35           C  
ATOM    864  O   GLU A 134      12.925   4.852  -9.921  1.00 82.35           O  
ATOM    865  CG  GLU A 134      16.514   2.703 -11.827  1.00 82.35           C  
ATOM    866  CD  GLU A 134      17.303   2.901 -13.112  1.00 82.35           C  
ATOM    867  OE1 GLU A 134      18.536   2.683 -13.107  1.00 82.35           O  
ATOM    868  OE2 GLU A 134      16.683   3.279 -14.131  1.00 82.35           O  
ATOM    869  N   LYS A 135      12.127   3.442 -11.381  1.00 83.07           N  
ATOM    870  CA  LYS A 135      10.877   4.186 -11.505  1.00 83.07           C  
ATOM    871  C   LYS A 135      10.085   4.152 -10.201  1.00 83.07           C  
ATOM    872  CB  LYS A 135      10.030   3.624 -12.648  1.00 83.07           C  
ATOM    873  O   LYS A 135       9.522   5.166  -9.784  1.00 83.07           O  
ATOM    874  CG  LYS A 135       8.783   4.441 -12.953  1.00 83.07           C  
ATOM    875  CD  LYS A 135       7.992   3.844 -14.110  1.00 83.07           C  
ATOM    876  CE  LYS A 135       6.662   4.559 -14.308  1.00 83.07           C  
ATOM    877  NZ  LYS A 135       5.861   3.943 -15.407  1.00 83.07           N  
ATOM    878  N   GLY A 136      10.094   2.871  -9.698  1.00 77.22           N  
ATOM    879  CA  GLY A 136       9.397   2.722  -8.430  1.00 77.22           C  
ATOM    880  C   GLY A 136       9.950   3.614  -7.336  1.00 77.22           C  
ATOM    881  O   GLY A 136       9.190   4.239  -6.593  1.00 77.22           O  
ATOM    882  N   LEU A 137      11.225   3.750  -7.334  1.00 84.53           N  
ATOM    883  CA  LEU A 137      11.874   4.584  -6.328  1.00 84.53           C  
ATOM    884  C   LEU A 137      11.610   6.062  -6.595  1.00 84.53           C  
ATOM    885  CB  LEU A 137      13.381   4.319  -6.303  1.00 84.53           C  
ATOM    886  O   LEU A 137      11.373   6.833  -5.663  1.00 84.53           O  
ATOM    887  CG  LEU A 137      13.829   3.009  -5.652  1.00 84.53           C  
ATOM    888  CD1 LEU A 137      15.317   2.779  -5.894  1.00 84.53           C  
ATOM    889  CD2 LEU A 137      13.520   3.020  -4.159  1.00 84.53           C  
ATOM    890  N   GLU A 138      11.702   6.415  -7.810  1.00 80.89           N  
ATOM    891  CA  GLU A 138      11.384   7.795  -8.165  1.00 80.89           C  
ATOM    892  C   GLU A 138       9.943   8.140  -7.801  1.00 80.89           C  
ATOM    893  CB  GLU A 138      11.621   8.034  -9.658  1.00 80.89           C  
ATOM    894  O   GLU A 138       9.674   9.216  -7.262  1.00 80.89           O  
ATOM    895  CG  GLU A 138      13.091   8.122 -10.042  1.00 80.89           C  
ATOM    896  CD  GLU A 138      13.315   8.242 -11.541  1.00 80.89           C  
ATOM    897  OE1 GLU A 138      14.479   8.412 -11.969  1.00 80.89           O  
ATOM    898  OE2 GLU A 138      12.317   8.167 -12.293  1.00 80.89           O  
ATOM    899  N   ASP A 139       9.122   7.184  -8.119  1.00 78.77           N  
ATOM    900  CA  ASP A 139       7.718   7.375  -7.766  1.00 78.77           C  
ATOM    901  C   ASP A 139       7.549   7.551  -6.259  1.00 78.77           C  
ATOM    902  CB  ASP A 139       6.877   6.193  -8.255  1.00 78.77           C  
ATOM    903  O   ASP A 139       6.726   8.351  -5.810  1.00 78.77           O  
ATOM    904  CG  ASP A 139       6.630   6.220  -9.753  1.00 78.77           C  
ATOM    905  OD1 ASP A 139       6.234   5.182 -10.325  1.00 78.77           O  
ATOM    906  OD2 ASP A 139       6.837   7.289 -10.368  1.00 78.77           O  
ATOM    907  N   PHE A 140       8.388   6.807  -5.555  1.00 78.98           N  
ATOM    908  CA  PHE A 140       8.367   6.929  -4.102  1.00 78.98           C  
ATOM    909  C   PHE A 140       8.716   8.349  -3.672  1.00 78.98           C  
ATOM    910  CB  PHE A 140       9.341   5.933  -3.464  1.00 78.98           C  
ATOM    911  O   PHE A 140       7.993   8.959  -2.881  1.00 78.98           O  
ATOM    912  CG  PHE A 140       9.532   6.134  -1.985  1.00 78.98           C  
ATOM    913  CD1 PHE A 140      10.660   6.784  -1.497  1.00 78.98           C  
ATOM    914  CD2 PHE A 140       8.584   5.672  -1.081  1.00 78.98           C  
ATOM    915  CE1 PHE A 140      10.839   6.971  -0.129  1.00 78.98           C  
ATOM    916  CE2 PHE A 140       8.757   5.856   0.288  1.00 78.98           C  
ATOM    917  CZ  PHE A 140       9.886   6.504   0.762  1.00 78.98           C  
ATOM    918  N   TYR A 141       9.741   8.807  -4.257  1.00 80.34           N  
ATOM    919  CA  TYR A 141      10.181  10.150  -3.895  1.00 80.34           C  
ATOM    920  C   TYR A 141       9.158  11.194  -4.327  1.00 80.34           C  
ATOM    921  CB  TYR A 141      11.541  10.459  -4.527  1.00 80.34           C  
ATOM    922  O   TYR A 141       8.899  12.156  -3.600  1.00 80.34           O  
ATOM    923  CG  TYR A 141      12.710   9.885  -3.763  1.00 80.34           C  
ATOM    924  CD1 TYR A 141      13.044  10.366  -2.499  1.00 80.34           C  
ATOM    925  CD2 TYR A 141      13.482   8.863  -4.304  1.00 80.34           C  
ATOM    926  CE1 TYR A 141      14.121   9.841  -1.792  1.00 80.34           C  
ATOM    927  CE2 TYR A 141      14.562   8.331  -3.607  1.00 80.34           C  
ATOM    928  OH  TYR A 141      15.940   8.303  -1.658  1.00 80.34           O  
ATOM    929  CZ  TYR A 141      14.873   8.826  -2.353  1.00 80.34           C  
ATOM    930  N   TYR A 142       8.588  10.913  -5.396  1.00 78.00           N  
ATOM    931  CA  TYR A 142       7.545  11.814  -5.872  1.00 78.00           C  
ATOM    932  C   TYR A 142       6.329  11.775  -4.953  1.00 78.00           C  
ATOM    933  CB  TYR A 142       7.131  11.451  -7.301  1.00 78.00           C  
ATOM    934  O   TYR A 142       5.709  12.808  -4.691  1.00 78.00           O  
ATOM    935  CG  TYR A 142       8.231  11.637  -8.317  1.00 78.00           C  
ATOM    936  CD1 TYR A 142       9.358  12.401  -8.022  1.00 78.00           C  
ATOM    937  CD2 TYR A 142       8.146  11.050  -9.575  1.00 78.00           C  
ATOM    938  CE1 TYR A 142      10.373  12.577  -8.956  1.00 78.00           C  
ATOM    939  CE2 TYR A 142       9.156  11.219 -10.518  1.00 78.00           C  
ATOM    940  OH  TYR A 142      11.266  12.154 -11.128  1.00 78.00           O  
ATOM    941  CZ  TYR A 142      10.263  11.983 -10.199  1.00 78.00           C  
ATOM    942  N   SER A 143       6.092  10.672  -4.457  1.00 74.45           N  
ATOM    943  CA  SER A 143       4.943  10.505  -3.573  1.00 74.45           C  
ATOM    944  C   SER A 143       5.143  11.253  -2.259  1.00 74.45           C  
ATOM    945  CB  SER A 143       4.694   9.023  -3.291  1.00 74.45           C  
ATOM    946  O   SER A 143       4.172  11.605  -1.585  1.00 74.45           O  
ATOM    947  OG  SER A 143       5.669   8.509  -2.400  1.00 74.45           O  
ATOM    948  N   VAL A 144       6.463  11.617  -1.932  1.00 73.50           N  
ATOM    949  CA  VAL A 144       6.746  12.303  -0.675  1.00 73.50           C  
ATOM    950  C   VAL A 144       7.043  13.776  -0.946  1.00 73.50           C  
ATOM    951  CB  VAL A 144       7.929  11.650   0.074  1.00 73.50           C  
ATOM    952  O   VAL A 144       7.574  14.478  -0.082  1.00 73.50           O  
ATOM    953  CG1 VAL A 144       7.542  10.266   0.593  1.00 73.50           C  
ATOM    954  CG2 VAL A 144       9.152  11.560  -0.837  1.00 73.50           C  
ATOM    955  N   GLY A 145       6.790  14.131  -2.059  1.00 76.07           N  
ATOM    956  CA  GLY A 145       6.853  15.540  -2.412  1.00 76.07           C  
ATOM    957  C   GLY A 145       8.205  15.960  -2.956  1.00 76.07           C  
ATOM    958  O   GLY A 145       8.456  17.149  -3.159  1.00 76.07           O  
ATOM    959  N   LYS A 146       9.175  15.058  -3.171  1.00 81.38           N  
ATOM    960  CA  LYS A 146      10.471  15.371  -3.767  1.00 81.38           C  
ATOM    961  C   LYS A 146      10.438  15.190  -5.282  1.00 81.38           C  
ATOM    962  CB  LYS A 146      11.567  14.495  -3.159  1.00 81.38           C  
ATOM    963  O   LYS A 146      10.875  14.160  -5.799  1.00 81.38           O  
ATOM    964  CG  LYS A 146      11.837  14.774  -1.687  1.00 81.38           C  
ATOM    965  CD  LYS A 146      13.029  13.973  -1.176  1.00 81.38           C  
ATOM    966  CE  LYS A 146      13.367  14.331   0.265  1.00 81.38           C  
ATOM    967  NZ  LYS A 146      14.606  13.641   0.731  1.00 81.38           N  
ATOM    968  N   TYR A 147      10.035  16.196  -5.962  1.00 76.32           N  
ATOM    969  CA  TYR A 147       9.712  16.104  -7.381  1.00 76.32           C  
ATOM    970  C   TYR A 147      10.965  16.252  -8.236  1.00 76.32           C  
ATOM    971  CB  TYR A 147       8.686  17.172  -7.770  1.00 76.32           C  
ATOM    972  O   TYR A 147      10.942  15.970  -9.437  1.00 76.32           O  
ATOM    973  CG  TYR A 147       7.346  17.001  -7.095  1.00 76.32           C  
ATOM    974  CD1 TYR A 147       6.548  15.891  -7.360  1.00 76.32           C  
ATOM    975  CD2 TYR A 147       6.877  17.949  -6.193  1.00 76.32           C  
ATOM    976  CE1 TYR A 147       5.312  15.730  -6.743  1.00 76.32           C  
ATOM    977  CE2 TYR A 147       5.642  17.798  -5.569  1.00 76.32           C  
ATOM    978  OH  TYR A 147       3.646  16.533  -5.235  1.00 76.32           O  
ATOM    979  CZ  TYR A 147       4.869  16.687  -5.849  1.00 76.32           C  
ATOM    980  N   SER A 148      12.078  16.625  -7.610  1.00 79.19           N  
ATOM    981  CA  SER A 148      13.332  16.740  -8.347  1.00 79.19           C  
ATOM    982  C   SER A 148      14.206  15.506  -8.148  1.00 79.19           C  
ATOM    983  CB  SER A 148      14.096  17.991  -7.913  1.00 79.19           C  
ATOM    984  O   SER A 148      15.360  15.480  -8.580  1.00 79.19           O  
ATOM    985  OG  SER A 148      13.338  19.160  -8.175  1.00 79.19           O  
ATOM    986  N   ALA A 149      13.646  14.466  -7.546  1.00 84.31           N  
ATOM    987  CA  ALA A 149      14.420  13.268  -7.231  1.00 84.31           C  
ATOM    988  C   ALA A 149      14.681  12.439  -8.485  1.00 84.31           C  
ATOM    989  CB  ALA A 149      13.698  12.427  -6.182  1.00 84.31           C  
ATOM    990  O   ALA A 149      13.814  12.328  -9.356  1.00 84.31           O  
ATOM    991  N   SER A 150      15.881  11.981  -8.651  1.00 84.26           N  
ATOM    992  CA  SER A 150      16.264  11.079  -9.733  1.00 84.26           C  
ATOM    993  C   SER A 150      17.074   9.899  -9.207  1.00 84.26           C  
ATOM    994  CB  SER A 150      17.068  11.827 -10.796  1.00 84.26           C  
ATOM    995  O   SER A 150      17.893  10.056  -8.299  1.00 84.26           O  
ATOM    996  OG  SER A 150      17.623  10.923 -11.736  1.00 84.26           O  
ATOM    997  N   VAL A 151      16.743   8.747  -9.641  1.00 85.35           N  
ATOM    998  CA  VAL A 151      17.475   7.545  -9.257  1.00 85.35           C  
ATOM    999  C   VAL A 151      18.012   6.846 -10.504  1.00 85.35           C  
ATOM   1000  CB  VAL A 151      16.588   6.576  -8.443  1.00 85.35           C  
ATOM   1001  O   VAL A 151      17.265   6.592 -11.451  1.00 85.35           O  
ATOM   1002  CG1 VAL A 151      17.380   5.337  -8.029  1.00 85.35           C  
ATOM   1003  CG2 VAL A 151      16.013   7.282  -7.217  1.00 85.35           C  
ATOM   1004  N   LYS A 152      19.219   6.635 -10.563  1.00 84.44           N  
ATOM   1005  CA  LYS A 152      19.837   5.952 -11.695  1.00 84.44           C  
ATOM   1006  C   LYS A 152      20.630   4.732 -11.236  1.00 84.44           C  
ATOM   1007  CB  LYS A 152      20.747   6.908 -12.468  1.00 84.44           C  
ATOM   1008  O   LYS A 152      21.384   4.806 -10.263  1.00 84.44           O  
ATOM   1009  CG  LYS A 152      21.168   6.393 -13.836  1.00 84.44           C  
ATOM   1010  CD  LYS A 152      21.971   7.435 -14.603  1.00 84.44           C  
ATOM   1011  CE  LYS A 152      22.460   6.893 -15.940  1.00 84.44           C  
ATOM   1012  NZ  LYS A 152      23.240   7.915 -16.700  1.00 84.44           N  
ATOM   1013  N   ALA A 153      20.294   3.662 -11.758  1.00 84.85           N  
ATOM   1014  CA  ALA A 153      21.060   2.452 -11.468  1.00 84.85           C  
ATOM   1015  C   ALA A 153      22.279   2.344 -12.380  1.00 84.85           C  
ATOM   1016  CB  ALA A 153      20.177   1.216 -11.616  1.00 84.85           C  
ATOM   1017  O   ALA A 153      22.150   2.377 -13.606  1.00 84.85           O  
ATOM   1018  N   VAL A 154      23.481   2.332 -11.847  1.00 85.13           N  
ATOM   1019  CA  VAL A 154      24.712   2.185 -12.617  1.00 85.13           C  
ATOM   1020  C   VAL A 154      25.191   0.737 -12.553  1.00 85.13           C  
ATOM   1021  CB  VAL A 154      25.818   3.135 -12.106  1.00 85.13           C  
ATOM   1022  O   VAL A 154      25.426   0.201 -11.468  1.00 85.13           O  
ATOM   1023  CG1 VAL A 154      27.088   2.984 -12.941  1.00 85.13           C  
ATOM   1024  CG2 VAL A 154      25.329   4.583 -12.129  1.00 85.13           C  
ATOM   1025  N   VAL A 155      25.128   0.131 -13.630  1.00 84.77           N  
ATOM   1026  CA  VAL A 155      25.567  -1.258 -13.708  1.00 84.77           C  
ATOM   1027  C   VAL A 155      27.002  -1.319 -14.225  1.00 84.77           C  
ATOM   1028  CB  VAL A 155      24.638  -2.097 -14.614  1.00 84.77           C  
ATOM   1029  O   VAL A 155      27.279  -0.916 -15.357  1.00 84.77           O  
ATOM   1030  CG1 VAL A 155      25.070  -3.562 -14.622  1.00 84.77           C  
ATOM   1031  CG2 VAL A 155      23.186  -1.967 -14.155  1.00 84.77           C  
ATOM   1032  N   THR A 156      27.999  -1.786 -13.332  1.00 85.08           N  
ATOM   1033  CA  THR A 156      29.405  -1.900 -13.705  1.00 85.08           C  
ATOM   1034  C   THR A 156      29.783  -3.358 -13.950  1.00 85.08           C  
ATOM   1035  CB  THR A 156      30.321  -1.304 -12.620  1.00 85.08           C  
ATOM   1036  O   THR A 156      29.696  -4.188 -13.043  1.00 85.08           O  
ATOM   1037  CG2 THR A 156      31.760  -1.196 -13.114  1.00 85.08           C  
ATOM   1038  OG1 THR A 156      29.848   0.002 -12.268  1.00 85.08           O  
ATOM   1039  N   PRO A 157      30.097  -3.841 -15.265  1.00 84.88           N  
ATOM   1040  CA  PRO A 157      30.470  -5.229 -15.551  1.00 84.88           C  
ATOM   1041  C   PRO A 157      31.760  -5.649 -14.850  1.00 84.88           C  
ATOM   1042  CB  PRO A 157      30.648  -5.239 -17.072  1.00 84.88           C  
ATOM   1043  O   PRO A 157      32.706  -4.862 -14.765  1.00 84.88           O  
ATOM   1044  CG  PRO A 157      30.895  -3.812 -17.438  1.00 84.88           C  
ATOM   1045  CD  PRO A 157      30.280  -2.936 -16.384  1.00 84.88           C  
ATOM   1046  N   LEU A 158      31.600  -6.635 -14.029  1.00 85.85           N  
ATOM   1047  CA  LEU A 158      32.757  -7.232 -13.371  1.00 85.85           C  
ATOM   1048  C   LEU A 158      33.174  -8.522 -14.069  1.00 85.85           C  
ATOM   1049  CB  LEU A 158      32.451  -7.511 -11.897  1.00 85.85           C  
ATOM   1050  O   LEU A 158      32.431  -9.053 -14.897  1.00 85.85           O  
ATOM   1051  CG  LEU A 158      32.082  -6.300 -11.040  1.00 85.85           C  
ATOM   1052  CD1 LEU A 158      31.619  -6.750  -9.658  1.00 85.85           C  
ATOM   1053  CD2 LEU A 158      33.264  -5.343 -10.928  1.00 85.85           C  
ATOM   1054  N   PRO A 159      34.599  -9.320 -14.048  1.00 82.52           N  
ATOM   1055  CA  PRO A 159      35.002 -10.601 -14.633  1.00 82.52           C  
ATOM   1056  C   PRO A 159      34.135 -11.766 -14.158  1.00 82.52           C  
ATOM   1057  CB  PRO A 159      36.448 -10.767 -14.157  1.00 82.52           C  
ATOM   1058  O   PRO A 159      33.460 -11.658 -13.131  1.00 82.52           O  
ATOM   1059  CG  PRO A 159      36.887  -9.389 -13.781  1.00 82.52           C  
ATOM   1060  CD  PRO A 159      35.676  -8.596 -13.380  1.00 82.52           C  
ATOM   1061  N   ARG A 160      33.870 -12.686 -14.897  1.00 74.81           N  
ATOM   1062  CA  ARG A 160      33.127 -13.905 -14.595  1.00 74.81           C  
ATOM   1063  C   ARG A 160      31.624 -13.648 -14.615  1.00 74.81           C  
ATOM   1064  CB  ARG A 160      33.544 -14.466 -13.234  1.00 74.81           C  
ATOM   1065  O   ARG A 160      30.876 -14.244 -13.836  1.00 74.81           O  
ATOM   1066  CG  ARG A 160      34.986 -14.946 -13.182  1.00 74.81           C  
ATOM   1067  CD  ARG A 160      35.371 -15.422 -11.788  1.00 74.81           C  
ATOM   1068  NE  ARG A 160      35.563 -14.303 -10.870  1.00 74.81           N  
ATOM   1069  NH1 ARG A 160      37.840 -14.135 -11.224  1.00 74.81           N  
ATOM   1070  NH2 ARG A 160      36.793 -12.706  -9.769  1.00 74.81           N  
ATOM   1071  CZ  ARG A 160      36.732 -13.717 -10.623  1.00 74.81           C  
ATOM   1072  N   ASN A 161      31.146 -12.871 -15.496  1.00 76.29           N  
ATOM   1073  CA  ASN A 161      29.733 -12.592 -15.730  1.00 76.29           C  
ATOM   1074  C   ASN A 161      29.045 -12.084 -14.466  1.00 76.29           C  
ATOM   1075  CB  ASN A 161      29.020 -13.838 -16.259  1.00 76.29           C  
ATOM   1076  O   ASN A 161      27.941 -12.521 -14.138  1.00 76.29           O  
ATOM   1077  CG  ASN A 161      27.735 -13.508 -16.992  1.00 76.29           C  
ATOM   1078  ND2 ASN A 161      26.811 -14.461 -17.027  1.00 76.29           N  
ATOM   1079  OD1 ASN A 161      27.574 -12.407 -17.524  1.00 76.29           O  
ATOM   1080  N   ARG A 162      29.920 -11.180 -13.783  1.00 80.49           N  
ATOM   1081  CA  ARG A 162      29.388 -10.519 -12.596  1.00 80.49           C  
ATOM   1082  C   ARG A 162      29.185  -9.028 -12.844  1.00 80.49           C  
ATOM   1083  CB  ARG A 162      30.319 -10.730 -11.400  1.00 80.49           C  
ATOM   1084  O   ARG A 162      29.862  -8.436 -13.686  1.00 80.49           O  
ATOM   1085  CG  ARG A 162      30.491 -12.187 -11.001  1.00 80.49           C  
ATOM   1086  CD  ARG A 162      31.382 -12.335  -9.776  1.00 80.49           C  
ATOM   1087  NE  ARG A 162      32.711 -11.777 -10.006  1.00 80.49           N  
ATOM   1088  NH1 ARG A 162      33.103 -11.258  -7.789  1.00 80.49           N  
ATOM   1089  NH2 ARG A 162      34.690 -10.796  -9.377  1.00 80.49           N  
ATOM   1090  CZ  ARG A 162      33.499 -11.279  -9.057  1.00 80.49           C  
ATOM   1091  N   VAL A 163      28.192  -8.446 -12.060  1.00 87.10           N  
ATOM   1092  CA  VAL A 163      27.967  -7.012 -12.214  1.00 87.10           C  
ATOM   1093  C   VAL A 163      27.825  -6.360 -10.840  1.00 87.10           C  
ATOM   1094  CB  VAL A 163      26.715  -6.724 -13.073  1.00 87.10           C  
ATOM   1095  O   VAL A 163      27.361  -6.995  -9.890  1.00 87.10           O  
ATOM   1096  CG1 VAL A 163      26.905  -7.245 -14.496  1.00 87.10           C  
ATOM   1097  CG2 VAL A 163      25.475  -7.346 -12.433  1.00 87.10           C  
ATOM   1098  N   ASP A 164      28.425  -5.135 -10.685  1.00 87.77           N  
ATOM   1099  CA  ASP A 164      28.175  -4.302  -9.513  1.00 87.77           C  
ATOM   1100  C   ASP A 164      27.016  -3.338  -9.761  1.00 87.77           C  
ATOM   1101  CB  ASP A 164      29.434  -3.522  -9.130  1.00 87.77           C  
ATOM   1102  O   ASP A 164      26.998  -2.628 -10.769  1.00 87.77           O  
ATOM   1103  CG  ASP A 164      30.437  -4.360  -8.356  1.00 87.77           C  
ATOM   1104  OD1 ASP A 164      31.615  -3.955  -8.248  1.00 87.77           O  
ATOM   1105  OD2 ASP A 164      30.048  -5.436  -7.853  1.00 87.77           O  
ATOM   1106  N   LEU A 165      26.025  -3.411  -8.928  1.00 86.46           N  
ATOM   1107  CA  LEU A 165      24.865  -2.537  -9.065  1.00 86.46           C  
ATOM   1108  C   LEU A 165      24.932  -1.385  -8.068  1.00 86.46           C  
ATOM   1109  CB  LEU A 165      23.570  -3.328  -8.862  1.00 86.46           C  
ATOM   1110  O   LEU A 165      24.981  -1.609  -6.856  1.00 86.46           O  
ATOM   1111  CG  LEU A 165      22.269  -2.526  -8.918  1.00 86.46           C  
ATOM   1112  CD1 LEU A 165      22.093  -1.897 -10.296  1.00 86.46           C  
ATOM   1113  CD2 LEU A 165      21.078  -3.414  -8.573  1.00 86.46           C  
ATOM   1114  N   LYS A 166      25.139  -0.156  -8.596  1.00 88.93           N  
ATOM   1115  CA  LYS A 166      25.142   1.037  -7.754  1.00 88.93           C  
ATOM   1116  C   LYS A 166      23.927   1.915  -8.042  1.00 88.93           C  
ATOM   1117  CB  LYS A 166      26.428   1.838  -7.963  1.00 88.93           C  
ATOM   1118  O   LYS A 166      23.690   2.300  -9.189  1.00 88.93           O  
ATOM   1119  CG  LYS A 166      26.576   3.027  -7.024  1.00 88.93           C  
ATOM   1120  CD  LYS A 166      27.897   3.752  -7.245  1.00 88.93           C  
ATOM   1121  CE  LYS A 166      28.043   4.947  -6.312  1.00 88.93           C  
ATOM   1122  NZ  LYS A 166      29.335   5.665  -6.528  1.00 88.93           N  
ATOM   1123  N   LEU A 167      23.142   2.082  -7.048  1.00 87.77           N  
ATOM   1124  CA  LEU A 167      22.011   2.992  -7.196  1.00 87.77           C  
ATOM   1125  C   LEU A 167      22.376   4.395  -6.722  1.00 87.77           C  
ATOM   1126  CB  LEU A 167      20.801   2.475  -6.413  1.00 87.77           C  
ATOM   1127  O   LEU A 167      22.743   4.586  -5.560  1.00 87.77           O  
ATOM   1128  CG  LEU A 167      20.171   1.177  -6.918  1.00 87.77           C  
ATOM   1129  CD1 LEU A 167      19.089   0.702  -5.953  1.00 87.77           C  
ATOM   1130  CD2 LEU A 167      19.599   1.369  -8.318  1.00 87.77           C  
ATOM   1131  N   VAL A 168      22.418   5.361  -7.666  1.00 88.51           N  
ATOM   1132  CA  VAL A 168      22.776   6.742  -7.360  1.00 88.51           C  
ATOM   1133  C   VAL A 168      21.512   7.589  -7.236  1.00 88.51           C  
ATOM   1134  CB  VAL A 168      23.713   7.338  -8.435  1.00 88.51           C  
ATOM   1135  O   VAL A 168      20.711   7.661  -8.171  1.00 88.51           O  
ATOM   1136  CG1 VAL A 168      24.121   8.763  -8.066  1.00 88.51           C  
ATOM   1137  CG2 VAL A 168      24.947   6.455  -8.615  1.00 88.51           C  
ATOM   1138  N   PHE A 169      21.310   8.128  -6.029  1.00 86.05           N  
ATOM   1139  CA  PHE A 169      20.108   8.898  -5.733  1.00 86.05           C  
ATOM   1140  C   PHE A 169      20.405  10.393  -5.745  1.00 86.05           C  
ATOM   1141  CB  PHE A 169      19.526   8.489  -4.376  1.00 86.05           C  
ATOM   1142  O   PHE A 169      21.434  10.830  -5.226  1.00 86.05           O  
ATOM   1143  CG  PHE A 169      19.126   7.041  -4.299  1.00 86.05           C  
ATOM   1144  CD1 PHE A 169      17.792   6.667  -4.410  1.00 86.05           C  
ATOM   1145  CD2 PHE A 169      20.084   6.052  -4.115  1.00 86.05           C  
ATOM   1146  CE1 PHE A 169      17.419   5.327  -4.339  1.00 86.05           C  
ATOM   1147  CE2 PHE A 169      19.718   4.711  -4.043  1.00 86.05           C  
ATOM   1148  CZ  PHE A 169      18.385   4.350  -4.154  1.00 86.05           C  
ATOM   1149  N   GLN A 170      19.686  11.252  -6.357  1.00 84.82           N  
ATOM   1150  CA  GLN A 170      19.563  12.699  -6.215  1.00 84.82           C  
ATOM   1151  C   GLN A 170      18.179  13.086  -5.703  1.00 84.82           C  
ATOM   1152  CB  GLN A 170      19.845  13.396  -7.546  1.00 84.82           C  
ATOM   1153  O   GLN A 170      17.215  13.121  -6.470  1.00 84.82           O  
ATOM   1154  CG  GLN A 170      21.311  13.371  -7.956  1.00 84.82           C  
ATOM   1155  CD  GLN A 170      21.565  14.078  -9.274  1.00 84.82           C  
ATOM   1156  NE2 GLN A 170      22.796  13.992  -9.766  1.00 84.82           N  
ATOM   1157  OE1 GLN A 170      20.661  14.696  -9.846  1.00 84.82           O  
ATOM   1158  N   GLU A 171      18.059  13.318  -4.479  1.00 81.30           N  
ATOM   1159  CA  GLU A 171      16.755  13.402  -3.827  1.00 81.30           C  
ATOM   1160  C   GLU A 171      16.115  14.769  -4.046  1.00 81.30           C  
ATOM   1161  CB  GLU A 171      16.884  13.115  -2.329  1.00 81.30           C  
ATOM   1162  O   GLU A 171      14.900  14.870  -4.229  1.00 81.30           O  
ATOM   1163  CG  GLU A 171      17.291  11.684  -2.010  1.00 81.30           C  
ATOM   1164  CD  GLU A 171      17.293  11.378  -0.520  1.00 81.30           C  
ATOM   1165  OE1 GLU A 171      17.436  10.193  -0.144  1.00 81.30           O  
ATOM   1166  OE2 GLU A 171      17.147  12.332   0.276  1.00 81.30           O  
ATOM   1167  N   GLY A 172      16.661  15.645  -4.149  1.00 78.65           N  
ATOM   1168  CA  GLY A 172      16.128  16.990  -4.295  1.00 78.65           C  
ATOM   1169  C   GLY A 172      15.365  17.465  -3.073  1.00 78.65           C  
ATOM   1170  O   GLY A 172      15.359  16.795  -2.039  1.00 78.65           O  
ATOM   1171  N   VAL A 173      14.966  18.863  -3.035  1.00 78.78           N  
ATOM   1172  CA  VAL A 173      14.233  19.470  -1.929  1.00 78.78           C  
ATOM   1173  C   VAL A 173      12.750  19.123  -2.040  1.00 78.78           C  
ATOM   1174  CB  VAL A 173      14.421  21.003  -1.897  1.00 78.78           C  
ATOM   1175  O   VAL A 173      12.235  18.915  -3.141  1.00 78.78           O  
ATOM   1176  CG1 VAL A 173      13.747  21.604  -0.666  1.00 78.78           C  
ATOM   1177  CG2 VAL A 173      15.907  21.359  -1.925  1.00 78.78           C  
ATOM   1178  N   SER A 174      12.134  18.847  -0.828  1.00 81.27           N  
ATOM   1179  CA  SER A 174      10.700  18.574  -0.822  1.00 81.27           C  
ATOM   1180  C   SER A 174       9.899  19.816  -1.198  1.00 81.27           C  
ATOM   1181  CB  SER A 174      10.257  18.068   0.552  1.00 81.27           C  
ATOM   1182  O   SER A 174      10.207  20.921  -0.745  1.00 81.27           O  
ATOM   1183  OG  SER A 174      10.934  16.869   0.889  1.00 81.27           O  
ATOM   1184  N   ALA A 175       8.994  19.605  -2.196  1.00 86.22           N  
ATOM   1185  CA  ALA A 175       8.120  20.712  -2.576  1.00 86.22           C  
ATOM   1186  C   ALA A 175       7.131  21.038  -1.460  1.00 86.22           C  
ATOM   1187  CB  ALA A 175       7.373  20.383  -3.866  1.00 86.22           C  
ATOM   1188  O   ALA A 175       6.661  20.140  -0.758  1.00 86.22           O  
ATOM   1189  N   GLU A 176       6.983  22.347  -1.248  1.00 86.71           N  
ATOM   1190  CA  GLU A 176       6.060  22.793  -0.209  1.00 86.71           C  
ATOM   1191  C   GLU A 176       4.813  23.431  -0.816  1.00 86.71           C  
ATOM   1192  CB  GLU A 176       6.749  23.781   0.735  1.00 86.71           C  
ATOM   1193  O   GLU A 176       4.878  24.038  -1.887  1.00 86.71           O  
ATOM   1194  CG  GLU A 176       7.894  23.173   1.533  1.00 86.71           C  
ATOM   1195  CD  GLU A 176       8.520  24.144   2.521  1.00 86.71           C  
ATOM   1196  OE1 GLU A 176       9.339  23.711   3.363  1.00 86.71           O  
ATOM   1197  OE2 GLU A 176       8.188  25.349   2.453  1.00 86.71           O  
ATOM   1198  N   ILE A 177       3.678  23.095  -0.197  1.00 88.99           N  
ATOM   1199  CA  ILE A 177       2.453  23.755  -0.635  1.00 88.99           C  
ATOM   1200  C   ILE A 177       2.547  25.253  -0.356  1.00 88.99           C  
ATOM   1201  CB  ILE A 177       1.210  23.157   0.060  1.00 88.99           C  
ATOM   1202  O   ILE A 177       2.673  25.669   0.798  1.00 88.99           O  
ATOM   1203  CG1 ILE A 177       1.068  21.670  -0.285  1.00 88.99           C  
ATOM   1204  CG2 ILE A 177      -0.052  23.932  -0.330  1.00 88.99           C  
ATOM   1205  CD1 ILE A 177      -0.042  20.960   0.477  1.00 88.99           C  
ATOM   1206  N   GLN A 178       2.535  25.986  -1.448  1.00 89.81           N  
ATOM   1207  CA  GLN A 178       2.663  27.432  -1.300  1.00 89.81           C  
ATOM   1208  C   GLN A 178       1.306  28.082  -1.049  1.00 89.81           C  
ATOM   1209  CB  GLN A 178       3.317  28.044  -2.540  1.00 89.81           C  
ATOM   1210  O   GLN A 178       1.202  29.038  -0.278  1.00 89.81           O  
ATOM   1211  CG  GLN A 178       4.797  27.716  -2.680  1.00 89.81           C  
ATOM   1212  CD  GLN A 178       5.657  28.438  -1.658  1.00 89.81           C  
ATOM   1213  NE2 GLN A 178       6.921  28.041  -1.561  1.00 89.81           N  
ATOM   1214  OE1 GLN A 178       5.189  29.345  -0.963  1.00 89.81           O  
ATOM   1215  N   GLN A 179       0.206  27.513  -1.718  1.00 90.26           N  
ATOM   1216  CA  GLN A 179      -1.126  28.094  -1.589  1.00 90.26           C  
ATOM   1217  C   GLN A 179      -2.208  27.061  -1.895  1.00 90.26           C  
ATOM   1218  CB  GLN A 179      -1.278  29.302  -2.515  1.00 90.26           C  
ATOM   1219  O   GLN A 179      -2.044  26.228  -2.788  1.00 90.26           O  
ATOM   1220  CG  GLN A 179      -2.667  29.924  -2.492  1.00 90.26           C  
ATOM   1221  CD  GLN A 179      -2.775  31.153  -3.375  1.00 90.26           C  
ATOM   1222  NE2 GLN A 179      -3.975  31.416  -3.881  1.00 90.26           N  
ATOM   1223  OE1 GLN A 179      -1.788  31.860  -3.601  1.00 90.26           O  
ATOM   1224  N   ILE A 180      -3.244  26.966  -1.078  1.00 91.83           N  
ATOM   1225  CA  ILE A 180      -4.493  26.278  -1.385  1.00 91.83           C  
ATOM   1226  C   ILE A 180      -5.597  27.301  -1.638  1.00 91.83           C  
ATOM   1227  CB  ILE A 180      -4.903  25.316  -0.247  1.00 91.83           C  
ATOM   1228  O   ILE A 180      -5.936  28.090  -0.752  1.00 91.83           O  
ATOM   1229  CG1 ILE A 180      -3.789  24.297   0.019  1.00 91.83           C  
ATOM   1230  CG2 ILE A 180      -6.221  24.612  -0.584  1.00 91.83           C  
ATOM   1231  CD1 ILE A 180      -4.036  23.414   1.234  1.00 91.83           C  
ATOM   1232  N   ASN A 181      -6.157  27.429  -2.860  1.00 90.49           N  
ATOM   1233  CA  ASN A 181      -7.158  28.415  -3.252  1.00 90.49           C  
ATOM   1234  C   ASN A 181      -8.482  27.754  -3.622  1.00 90.49           C  
ATOM   1235  CB  ASN A 181      -6.646  29.266  -4.417  1.00 90.49           C  
ATOM   1236  O   ASN A 181      -8.504  26.769  -4.362  1.00 90.49           O  
ATOM   1237  CG  ASN A 181      -7.522  30.472  -4.688  1.00 90.49           C  
ATOM   1238  ND2 ASN A 181      -7.515  30.943  -5.930  1.00 90.49           N  
ATOM   1239  OD1 ASN A 181      -8.200  30.978  -3.790  1.00 90.49           O  
ATOM   1240  N   ILE A 182      -9.571  28.183  -2.981  1.00 91.36           N  
ATOM   1241  CA  ILE A 182     -10.910  27.722  -3.332  1.00 91.36           C  
ATOM   1242  C   ILE A 182     -11.657  28.825  -4.078  1.00 91.36           C  
ATOM   1243  CB  ILE A 182     -11.705  27.289  -2.080  1.00 91.36           C  
ATOM   1244  O   ILE A 182     -11.825  29.931  -3.558  1.00 91.36           O  
ATOM   1245  CG1 ILE A 182     -10.960  26.178  -1.331  1.00 91.36           C  
ATOM   1246  CG2 ILE A 182     -13.117  26.839  -2.465  1.00 91.36           C  
ATOM   1247  CD1 ILE A 182     -11.637  25.740  -0.040  1.00 91.36           C  
ATOM   1248  N   VAL A 183     -12.061  28.527  -5.379  1.00 89.00           N  
ATOM   1249  CA  VAL A 183     -12.720  29.509  -6.232  1.00 89.00           C  
ATOM   1250  C   VAL A 183     -14.199  29.158  -6.378  1.00 89.00           C  
ATOM   1251  CB  VAL A 183     -12.052  29.592  -7.623  1.00 89.00           C  
ATOM   1252  O   VAL A 183     -14.546  28.006  -6.650  1.00 89.00           O  
ATOM   1253  CG1 VAL A 183     -12.727  30.659  -8.484  1.00 89.00           C  
ATOM   1254  CG2 VAL A 183     -10.559  29.882  -7.481  1.00 89.00           C  
ATOM   1255  N   GLY A 184     -15.096  30.069  -6.103  1.00 88.35           N  
ATOM   1256  CA  GLY A 184     -16.530  29.873  -6.251  1.00 88.35           C  
ATOM   1257  C   GLY A 184     -17.264  29.820  -4.924  1.00 88.35           C  
ATOM   1258  O   GLY A 184     -18.477  29.602  -4.889  1.00 88.35           O  
ATOM   1259  N   ASN A 185     -16.537  30.015  -3.851  1.00 91.36           N  
ATOM   1260  CA  ASN A 185     -17.156  30.019  -2.530  1.00 91.36           C  
ATOM   1261  C   ASN A 185     -17.705  31.397  -2.172  1.00 91.36           C  
ATOM   1262  CB  ASN A 185     -16.158  29.552  -1.468  1.00 91.36           C  
ATOM   1263  O   ASN A 185     -17.009  32.404  -2.317  1.00 91.36           O  
ATOM   1264  CG  ASN A 185     -14.903  30.402  -1.432  1.00 91.36           C  
ATOM   1265  ND2 ASN A 185     -14.635  31.015  -0.285  1.00 91.36           N  
ATOM   1266  OD1 ASN A 185     -14.182  30.508  -2.428  1.00 91.36           O  
ATOM   1267  N   HIS A 186     -19.082  31.441  -1.846  1.00 86.60           N  
ATOM   1268  CA  HIS A 186     -19.705  32.711  -1.493  1.00 86.60           C  
ATOM   1269  C   HIS A 186     -20.272  32.672  -0.078  1.00 86.60           C  
ATOM   1270  CB  HIS A 186     -20.810  33.062  -2.492  1.00 86.60           C  
ATOM   1271  O   HIS A 186     -20.210  33.668   0.647  1.00 86.60           O  
ATOM   1272  CG  HIS A 186     -20.320  33.227  -3.895  1.00 86.60           C  
ATOM   1273  CD2 HIS A 186     -20.697  32.621  -5.045  1.00 86.60           C  
ATOM   1274  ND1 HIS A 186     -19.314  34.107  -4.233  1.00 86.60           N  
ATOM   1275  CE1 HIS A 186     -19.094  34.035  -5.536  1.00 86.60           C  
ATOM   1276  NE2 HIS A 186     -19.920  33.141  -6.052  1.00 86.60           N  
ATOM   1277  N   ALA A 187     -20.620  31.531   0.355  1.00 89.12           N  
ATOM   1278  CA  ALA A 187     -21.301  31.359   1.635  1.00 89.12           C  
ATOM   1279  C   ALA A 187     -20.296  31.208   2.774  1.00 89.12           C  
ATOM   1280  CB  ALA A 187     -22.230  30.148   1.585  1.00 89.12           C  
ATOM   1281  O   ALA A 187     -20.528  31.695   3.883  1.00 89.12           O  
ATOM   1282  N   PHE A 188     -19.156  30.545   2.537  1.00 89.58           N  
ATOM   1283  CA  PHE A 188     -18.103  30.290   3.513  1.00 89.58           C  
ATOM   1284  C   PHE A 188     -16.773  30.862   3.036  1.00 89.58           C  
ATOM   1285  CB  PHE A 188     -17.964  28.788   3.777  1.00 89.58           C  
ATOM   1286  O   PHE A 188     -16.495  30.882   1.835  1.00 89.58           O  
ATOM   1287  CG  PHE A 188     -19.242  28.130   4.224  1.00 89.58           C  
ATOM   1288  CD1 PHE A 188     -19.721  28.317   5.514  1.00 89.58           C  
ATOM   1289  CD2 PHE A 188     -19.963  27.323   3.353  1.00 89.58           C  
ATOM   1290  CE1 PHE A 188     -20.903  27.709   5.931  1.00 89.58           C  
ATOM   1291  CE2 PHE A 188     -21.145  26.712   3.762  1.00 89.58           C  
ATOM   1292  CZ  PHE A 188     -21.613  26.906   5.052  1.00 89.58           C  
ATOM   1293  N   THR A 189     -15.852  31.409   3.980  1.00 88.72           N  
ATOM   1294  CA  THR A 189     -14.554  31.959   3.604  1.00 88.72           C  
ATOM   1295  C   THR A 189     -13.566  30.841   3.281  1.00 88.72           C  
ATOM   1296  CB  THR A 189     -13.979  32.849   4.721  1.00 88.72           C  
ATOM   1297  O   THR A 189     -13.724  29.712   3.750  1.00 88.72           O  
ATOM   1298  CG2 THR A 189     -14.944  33.974   5.079  1.00 88.72           C  
ATOM   1299  OG1 THR A 189     -13.741  32.049   5.886  1.00 88.72           O  
ATOM   1300  N   THR A 190     -12.649  31.074   2.439  1.00 88.03           N  
ATOM   1301  CA  THR A 190     -11.621  30.113   2.054  1.00 88.03           C  
ATOM   1302  C   THR A 190     -10.838  29.640   3.276  1.00 88.03           C  
ATOM   1303  CB  THR A 190     -10.650  30.716   1.022  1.00 88.03           C  
ATOM   1304  O   THR A 190     -10.579  28.445   3.429  1.00 88.03           O  
ATOM   1305  CG2 THR A 190      -9.560  29.719   0.644  1.00 88.03           C  
ATOM   1306  OG1 THR A 190     -11.380  31.078  -0.157  1.00 88.03           O  
ATOM   1307  N   ASP A 191     -10.520  30.467   4.135  1.00 86.01           N  
ATOM   1308  CA  ASP A 191      -9.738  30.140   5.324  1.00 86.01           C  
ATOM   1309  C   ASP A 191     -10.504  29.187   6.239  1.00 86.01           C  
ATOM   1310  CB  ASP A 191      -9.362  31.413   6.085  1.00 86.01           C  
ATOM   1311  O   ASP A 191      -9.917  28.276   6.826  1.00 86.01           O  
ATOM   1312  CG  ASP A 191      -8.287  32.226   5.386  1.00 86.01           C  
ATOM   1313  OD1 ASP A 191      -8.089  33.408   5.741  1.00 86.01           O  
ATOM   1314  OD2 ASP A 191      -7.634  31.681   4.470  1.00 86.01           O  
ATOM   1315  N   GLU A 192     -11.839  29.435   6.359  1.00 87.30           N  
ATOM   1316  CA  GLU A 192     -12.677  28.552   7.165  1.00 87.30           C  
ATOM   1317  C   GLU A 192     -12.714  27.142   6.583  1.00 87.30           C  
ATOM   1318  CB  GLU A 192     -14.098  29.112   7.276  1.00 87.30           C  
ATOM   1319  O   GLU A 192     -12.605  26.158   7.319  1.00 87.30           O  
ATOM   1320  CG  GLU A 192     -15.038  28.246   8.101  1.00 87.30           C  
ATOM   1321  CD  GLU A 192     -16.409  28.872   8.302  1.00 87.30           C  
ATOM   1322  OE1 GLU A 192     -17.296  28.213   8.891  1.00 87.30           O  
ATOM   1323  OE2 GLU A 192     -16.598  30.029   7.866  1.00 87.30           O  
ATOM   1324  N   LEU A 193     -12.759  27.056   5.343  1.00 89.90           N  
ATOM   1325  CA  LEU A 193     -12.819  25.765   4.668  1.00 89.90           C  
ATOM   1326  C   LEU A 193     -11.485  25.034   4.771  1.00 89.90           C  
ATOM   1327  CB  LEU A 193     -13.202  25.947   3.196  1.00 89.90           C  
ATOM   1328  O   LEU A 193     -11.448  23.838   5.068  1.00 89.90           O  
ATOM   1329  CG  LEU A 193     -14.584  26.542   2.924  1.00 89.90           C  
ATOM   1330  CD1 LEU A 193     -14.770  26.789   1.431  1.00 89.90           C  
ATOM   1331  CD2 LEU A 193     -15.677  25.623   3.459  1.00 89.90           C  
ATOM   1332  N   ILE A 194     -10.465  25.739   4.639  1.00 86.78           N  
ATOM   1333  CA  ILE A 194      -9.123  25.168   4.685  1.00 86.78           C  
ATOM   1334  C   ILE A 194      -8.818  24.682   6.101  1.00 86.78           C  
ATOM   1335  CB  ILE A 194      -8.058  26.189   4.228  1.00 86.78           C  
ATOM   1336  O   ILE A 194      -8.029  23.754   6.288  1.00 86.78           O  
ATOM   1337  CG1 ILE A 194      -8.240  26.521   2.742  1.00 86.78           C  
ATOM   1338  CG2 ILE A 194      -6.648  25.658   4.502  1.00 86.78           C  
ATOM   1339  CD1 ILE A 194      -7.338  27.642   2.243  1.00 86.78           C  
ATOM   1340  N   SER A 195      -9.371  25.214   7.075  1.00 84.88           N  
ATOM   1341  CA  SER A 195      -9.141  24.837   8.466  1.00 84.88           C  
ATOM   1342  C   SER A 195      -9.567  23.396   8.727  1.00 84.88           C  
ATOM   1343  CB  SER A 195      -9.893  25.778   9.408  1.00 84.88           C  
ATOM   1344  O   SER A 195      -9.094  22.764   9.673  1.00 84.88           O  
ATOM   1345  OG  SER A 195     -11.289  25.536   9.352  1.00 84.88           O  
ATOM   1346  N   HIS A 196     -10.391  22.826   7.807  1.00 86.71           N  
ATOM   1347  CA  HIS A 196     -10.861  21.454   7.959  1.00 86.71           C  
ATOM   1348  C   HIS A 196     -10.057  20.497   7.085  1.00 86.71           C  
ATOM   1349  CB  HIS A 196     -12.348  21.356   7.615  1.00 86.71           C  
ATOM   1350  O   HIS A 196     -10.301  19.288   7.094  1.00 86.71           O  
ATOM   1351  CG  HIS A 196     -13.233  22.111   8.555  1.00 86.71           C  
ATOM   1352  CD2 HIS A 196     -13.951  21.697   9.625  1.00 86.71           C  
ATOM   1353  ND1 HIS A 196     -13.456  23.465   8.440  1.00 86.71           N  
ATOM   1354  CE1 HIS A 196     -14.276  23.853   9.403  1.00 86.71           C  
ATOM   1355  NE2 HIS A 196     -14.591  22.799  10.136  1.00 86.71           N  
ATOM   1356  N   PHE A 197      -9.117  21.139   6.307  1.00 88.67           N  
ATOM   1357  CA  PHE A 197      -8.272  20.340   5.427  1.00 88.67           C  
ATOM   1358  C   PHE A 197      -7.119  19.716   6.204  1.00 88.67           C  
ATOM   1359  CB  PHE A 197      -7.729  21.196   4.279  1.00 88.67           C  
ATOM   1360  O   PHE A 197      -6.655  20.281   7.197  1.00 88.67           O  
ATOM   1361  CG  PHE A 197      -8.708  21.395   3.154  1.00 88.67           C  
ATOM   1362  CD1 PHE A 197      -8.274  21.816   1.902  1.00 88.67           C  
ATOM   1363  CD2 PHE A 197     -10.063  21.161   3.347  1.00 88.67           C  
ATOM   1364  CE1 PHE A 197      -9.179  22.001   0.859  1.00 88.67           C  
ATOM   1365  CE2 PHE A 197     -10.973  21.344   2.310  1.00 88.67           C  
ATOM   1366  CZ  PHE A 197     -10.529  21.765   1.067  1.00 88.67           C  
ATOM   1367  N   GLN A 198      -6.691  18.522   5.787  1.00 85.77           N  
ATOM   1368  CA  GLN A 198      -5.466  17.934   6.317  1.00 85.77           C  
ATOM   1369  C   GLN A 198      -4.232  18.642   5.766  1.00 85.77           C  
ATOM   1370  CB  GLN A 198      -5.402  16.440   5.993  1.00 85.77           C  
ATOM   1371  O   GLN A 198      -3.261  18.866   6.492  1.00 85.77           O  
ATOM   1372  CG  GLN A 198      -6.416  15.601   6.759  1.00 85.77           C  
ATOM   1373  CD  GLN A 198      -6.252  14.113   6.513  1.00 85.77           C  
ATOM   1374  NE2 GLN A 198      -6.947  13.302   7.303  1.00 85.77           N  
ATOM   1375  OE1 GLN A 198      -5.509  13.697   5.619  1.00 85.77           O  
ATOM   1376  N   LEU A 199      -4.295  19.000   4.478  1.00 88.12           N  
ATOM   1377  CA  LEU A 199      -3.213  19.740   3.839  1.00 88.12           C  
ATOM   1378  C   LEU A 199      -3.196  21.191   4.308  1.00 88.12           C  
ATOM   1379  CB  LEU A 199      -3.354  19.686   2.315  1.00 88.12           C  
ATOM   1380  O   LEU A 199      -4.252  21.802   4.490  1.00 88.12           O  
ATOM   1381  CG  LEU A 199      -3.212  18.307   1.670  1.00 88.12           C  
ATOM   1382  CD1 LEU A 199      -3.552  18.379   0.185  1.00 88.12           C  
ATOM   1383  CD2 LEU A 199      -1.803  17.762   1.875  1.00 88.12           C  
ATOM   1384  N   ARG A 200      -1.908  21.807   4.636  1.00 86.58           N  
ATOM   1385  CA  ARG A 200      -1.783  23.175   5.129  1.00 86.58           C  
ATOM   1386  C   ARG A 200      -0.872  24.001   4.227  1.00 86.58           C  
ATOM   1387  CB  ARG A 200      -1.248  23.184   6.563  1.00 86.58           C  
ATOM   1388  O   ARG A 200       0.107  23.484   3.684  1.00 86.58           O  
ATOM   1389  CG  ARG A 200      -2.103  22.399   7.544  1.00 86.58           C  
ATOM   1390  CD  ARG A 200      -3.368  23.158   7.922  1.00 86.58           C  
ATOM   1391  NE  ARG A 200      -4.111  22.475   8.977  1.00 86.58           N  
ATOM   1392  NH1 ARG A 200      -5.901  23.935   8.946  1.00 86.58           N  
ATOM   1393  NH2 ARG A 200      -5.886  22.164  10.402  1.00 86.58           N  
ATOM   1394  CZ  ARG A 200      -5.298  22.859   9.439  1.00 86.58           C  
ATOM   1395  N   ASP A 201      -1.255  25.261   3.937  1.00 87.00           N  
ATOM   1396  CA  ASP A 201      -0.423  26.139   3.120  1.00 87.00           C  
ATOM   1397  C   ASP A 201       0.419  27.068   3.992  1.00 87.00           C  
ATOM   1398  CB  ASP A 201      -1.289  26.960   2.162  1.00 87.00           C  
ATOM   1399  O   ASP A 201       1.364  27.694   3.509  1.00 87.00           O  
ATOM   1400  CG  ASP A 201      -2.360  27.768   2.875  1.00 87.00           C  
ATOM   1401  OD1 ASP A 201      -3.123  28.496   2.204  1.00 87.00           O  
ATOM   1402  OD2 ASP A 201      -2.439  27.677   4.119  1.00 87.00           O  
ATOM   1403  N   GLU A 202       0.145  27.141   5.196  1.00 83.60           N  
ATOM   1404  CA  GLU A 202       0.902  27.883   6.200  1.00 83.60           C  
ATOM   1405  C   GLU A 202       0.905  27.154   7.540  1.00 83.60           C  
ATOM   1406  CB  GLU A 202       0.332  29.294   6.370  1.00 83.60           C  
ATOM   1407  O   GLU A 202      -0.120  26.610   7.959  1.00 83.60           O  
ATOM   1408  CG  GLU A 202       1.245  30.238   7.139  1.00 83.60           C  
ATOM   1409  CD  GLU A 202       0.686  31.646   7.262  1.00 83.60           C  
ATOM   1410  OE1 GLU A 202       1.342  32.507   7.892  1.00 83.60           O  
ATOM   1411  OE2 GLU A 202      -0.417  31.891   6.724  1.00 83.60           O  
ATOM   1412  N   VAL A 203       1.959  26.926   8.111  1.00 79.09           N  
ATOM   1413  CA  VAL A 203       2.078  26.299   9.423  1.00 79.09           C  
ATOM   1414  C   VAL A 203       2.735  27.269  10.402  1.00 79.09           C  
ATOM   1415  CB  VAL A 203       2.886  24.984   9.352  1.00 79.09           C  
ATOM   1416  O   VAL A 203       3.825  27.783  10.139  1.00 79.09           O  
ATOM   1417  CG1 VAL A 203       2.940  24.309  10.722  1.00 79.09           C  
ATOM   1418  CG2 VAL A 203       2.282  24.042   8.313  1.00 79.09           C  
ATOM   1419  N   PRO A 204       2.065  27.590  11.600  1.00 75.75           N  
ATOM   1420  CA  PRO A 204       2.688  28.482  12.581  1.00 75.75           C  
ATOM   1421  C   PRO A 204       3.943  27.881  13.211  1.00 75.75           C  
ATOM   1422  CB  PRO A 204       1.590  28.675  13.630  1.00 75.75           C  
ATOM   1423  O   PRO A 204       4.052  26.658  13.333  1.00 75.75           O  
ATOM   1424  CG  PRO A 204       0.363  28.090  13.009  1.00 75.75           C  
ATOM   1425  CD  PRO A 204       0.776  27.245  11.839  1.00 75.75           C  
ATOM   1426  N   TRP A 205       4.740  28.478  13.482  1.00 70.91           N  
ATOM   1427  CA  TRP A 205       6.038  28.043  13.988  1.00 70.91           C  
ATOM   1428  C   TRP A 205       5.876  27.202  15.249  1.00 70.91           C  
ATOM   1429  CB  TRP A 205       6.936  29.250  14.275  1.00 70.91           C  
ATOM   1430  O   TRP A 205       6.731  26.370  15.562  1.00 70.91           O  
ATOM   1431  CG  TRP A 205       6.418  30.150  15.356  1.00 70.91           C  
ATOM   1432  CD1 TRP A 205       5.571  31.213  15.208  1.00 70.91           C  
ATOM   1433  CD2 TRP A 205       6.718  30.068  16.753  1.00 70.91           C  
ATOM   1434  CE2 TRP A 205       6.017  31.114  17.393  1.00 70.91           C  
ATOM   1435  CE3 TRP A 205       7.511  29.209  17.526  1.00 70.91           C  
ATOM   1436  NE1 TRP A 205       5.326  31.797  16.430  1.00 70.91           N  
ATOM   1437  CH2 TRP A 205       6.870  30.470  19.505  1.00 70.91           C  
ATOM   1438  CZ2 TRP A 205       6.087  31.324  18.773  1.00 70.91           C  
ATOM   1439  CZ3 TRP A 205       7.579  29.421  18.898  1.00 70.91           C  
ATOM   1440  N   TRP A 206       4.925  27.324  16.055  1.00 68.25           N  
ATOM   1441  CA  TRP A 206       4.761  26.578  17.299  1.00 68.25           C  
ATOM   1442  C   TRP A 206       4.102  25.228  17.040  1.00 68.25           C  
ATOM   1443  CB  TRP A 206       3.929  27.382  18.303  1.00 68.25           C  
ATOM   1444  O   TRP A 206       4.073  24.365  17.921  1.00 68.25           O  
ATOM   1445  CG  TRP A 206       2.661  27.943  17.733  1.00 68.25           C  
ATOM   1446  CD1 TRP A 206       2.524  29.086  16.996  1.00 68.25           C  
ATOM   1447  CD2 TRP A 206       1.349  27.386  17.858  1.00 68.25           C  
ATOM   1448  CE2 TRP A 206       0.463  28.245  17.170  1.00 68.25           C  
ATOM   1449  CE3 TRP A 206       0.836  26.243  18.484  1.00 68.25           C  
ATOM   1450  NE1 TRP A 206       1.205  29.274  16.654  1.00 68.25           N  
ATOM   1451  CH2 TRP A 206      -1.385  26.870  17.714  1.00 68.25           C  
ATOM   1452  CZ2 TRP A 206      -0.909  27.996  17.092  1.00 68.25           C  
ATOM   1453  CZ3 TRP A 206      -0.530  25.996  18.405  1.00 68.25           C  
ATOM   1454  N   ASN A 207       3.575  25.139  15.813  1.00 64.56           N  
ATOM   1455  CA  ASN A 207       3.067  23.827  15.425  1.00 64.56           C  
ATOM   1456  C   ASN A 207       4.167  22.955  14.826  1.00 64.56           C  
ATOM   1457  CB  ASN A 207       1.907  23.972  14.438  1.00 64.56           C  
ATOM   1458  O   ASN A 207       4.352  22.932  13.607  1.00 64.56           O  
ATOM   1459  CG  ASN A 207       1.087  22.703  14.311  1.00 64.56           C  
ATOM   1460  ND2 ASN A 207      -0.045  22.795  13.623  1.00 64.56           N  
ATOM   1461  OD1 ASN A 207       1.467  21.649  14.827  1.00 64.56           O  
ATOM   1462  N   VAL A 208       4.728  22.350  15.746  1.00 60.26           N  
ATOM   1463  CA  VAL A 208       5.945  21.622  15.406  1.00 60.26           C  
ATOM   1464  C   VAL A 208       5.592  20.367  14.610  1.00 60.26           C  
ATOM   1465  CB  VAL A 208       6.751  21.242  16.668  1.00 60.26           C  
ATOM   1466  O   VAL A 208       6.407  19.869  13.830  1.00 60.26           O  
ATOM   1467  CG1 VAL A 208       8.213  20.975  16.316  1.00 60.26           C  
ATOM   1468  CG2 VAL A 208       6.645  22.345  17.720  1.00 60.26           C  
ATOM   1469  N   VAL A 209       4.384  19.978  14.506  1.00 59.21           N  
ATOM   1470  CA  VAL A 209       4.022  18.727  13.847  1.00 59.21           C  
ATOM   1471  C   VAL A 209       3.469  19.018  12.454  1.00 59.21           C  
ATOM   1472  CB  VAL A 209       2.990  17.928  14.674  1.00 59.21           C  
ATOM   1473  O   VAL A 209       3.434  18.132  11.596  1.00 59.21           O  
ATOM   1474  CG1 VAL A 209       2.921  16.478  14.197  1.00 59.21           C  
ATOM   1475  CG2 VAL A 209       3.336  17.988  16.161  1.00 59.21           C  
ATOM   1476  N   GLY A 210       2.974  20.111  12.326  1.00 67.90           N  
ATOM   1477  CA  GLY A 210       2.402  20.475  11.040  1.00 67.90           C  
ATOM   1478  C   GLY A 210       3.449  20.725   9.970  1.00 67.90           C  
ATOM   1479  O   GLY A 210       4.573  21.128  10.277  1.00 67.90           O  
ATOM   1480  N   ASP A 211       3.384  20.146   8.821  1.00 79.21           N  
ATOM   1481  CA  ASP A 211       4.304  20.383   7.713  1.00 79.21           C  
ATOM   1482  C   ASP A 211       3.552  20.824   6.460  1.00 79.21           C  
ATOM   1483  CB  ASP A 211       5.126  19.126   7.419  1.00 79.21           C  
ATOM   1484  O   ASP A 211       2.321  20.775   6.419  1.00 79.21           O  
ATOM   1485  CG  ASP A 211       4.278  17.965   6.931  1.00 79.21           C  
ATOM   1486  OD1 ASP A 211       4.593  16.800   7.257  1.00 79.21           O  
ATOM   1487  OD2 ASP A 211       3.287  18.216   6.210  1.00 79.21           O  
ATOM   1488  N   ARG A 212       4.010  21.414   5.442  1.00 83.69           N  
ATOM   1489  CA  ARG A 212       3.447  21.903   4.188  1.00 83.69           C  
ATOM   1490  C   ARG A 212       3.705  20.920   3.052  1.00 83.69           C  
ATOM   1491  CB  ARG A 212       4.028  23.274   3.836  1.00 83.69           C  
ATOM   1492  O   ARG A 212       3.769  21.313   1.885  1.00 83.69           O  
ATOM   1493  CG  ARG A 212       3.606  24.385   4.785  1.00 83.69           C  
ATOM   1494  CD  ARG A 212       4.254  25.714   4.422  1.00 83.69           C  
ATOM   1495  NE  ARG A 212       3.842  26.170   3.097  1.00 83.69           N  
ATOM   1496  NH1 ARG A 212       5.132  28.086   3.129  1.00 83.69           N  
ATOM   1497  NH2 ARG A 212       3.829  27.606   1.305  1.00 83.69           N  
ATOM   1498  CZ  ARG A 212       4.269  27.286   2.513  1.00 83.69           C  
ATOM   1499  N   LYS A 213       3.769  19.718   3.443  1.00 81.84           N  
ATOM   1500  CA  LYS A 213       4.035  18.679   2.453  1.00 81.84           C  
ATOM   1501  C   LYS A 213       2.749  18.239   1.758  1.00 81.84           C  
ATOM   1502  CB  LYS A 213       4.715  17.475   3.107  1.00 81.84           C  
ATOM   1503  O   LYS A 213       1.699  18.130   2.395  1.00 81.84           O  
ATOM   1504  CG  LYS A 213       6.167  17.718   3.490  1.00 81.84           C  
ATOM   1505  CD  LYS A 213       6.839  16.439   3.973  1.00 81.84           C  
ATOM   1506  CE  LYS A 213       8.285  16.686   4.383  1.00 81.84           C  
ATOM   1507  NZ  LYS A 213       8.946  15.436   4.863  1.00 81.84           N  
ATOM   1508  N   TYR A 214       2.762  18.141   0.358  1.00 83.94           N  
ATOM   1509  CA  TYR A 214       1.612  17.716  -0.433  1.00 83.94           C  
ATOM   1510  C   TYR A 214       1.536  16.196  -0.511  1.00 83.94           C  
ATOM   1511  CB  TYR A 214       1.681  18.309  -1.844  1.00 83.94           C  
ATOM   1512  O   TYR A 214       2.550  15.528  -0.729  1.00 83.94           O  
ATOM   1513  CG  TYR A 214       0.604  17.798  -2.770  1.00 83.94           C  
ATOM   1514  CD1 TYR A 214       0.899  16.878  -3.774  1.00 83.94           C  
ATOM   1515  CD2 TYR A 214      -0.710  18.235  -2.644  1.00 83.94           C  
ATOM   1516  CE1 TYR A 214      -0.090  16.407  -4.631  1.00 83.94           C  
ATOM   1517  CE2 TYR A 214      -1.707  17.771  -3.496  1.00 83.94           C  
ATOM   1518  OH  TYR A 214      -2.371  16.394  -5.329  1.00 83.94           O  
ATOM   1519  CZ  TYR A 214      -1.388  16.858  -4.484  1.00 83.94           C  
ATOM   1520  N   GLN A 215       0.436  15.618  -0.286  1.00 82.17           N  
ATOM   1521  CA  GLN A 215       0.127  14.210  -0.511  1.00 82.17           C  
ATOM   1522  C   GLN A 215      -1.172  14.050  -1.296  1.00 82.17           C  
ATOM   1523  CB  GLN A 215       0.032  13.461   0.819  1.00 82.17           C  
ATOM   1524  O   GLN A 215      -2.184  14.670  -0.965  1.00 82.17           O  
ATOM   1525  CG  GLN A 215       1.366  13.310   1.537  1.00 82.17           C  
ATOM   1526  CD  GLN A 215       1.249  12.536   2.837  1.00 82.17           C  
ATOM   1527  NE2 GLN A 215       2.375  12.342   3.514  1.00 82.17           N  
ATOM   1528  OE1 GLN A 215       0.155  12.117   3.229  1.00 82.17           O  
ATOM   1529  N   LYS A 216      -1.128  13.265  -2.490  1.00 79.25           N  
ATOM   1530  CA  LYS A 216      -2.283  13.069  -3.360  1.00 79.25           C  
ATOM   1531  C   LYS A 216      -3.468  12.504  -2.581  1.00 79.25           C  
ATOM   1532  CB  LYS A 216      -1.929  12.139  -4.521  1.00 79.25           C  
ATOM   1533  O   LYS A 216      -4.609  12.922  -2.787  1.00 79.25           O  
ATOM   1534  CG  LYS A 216      -3.009  12.043  -5.589  1.00 79.25           C  
ATOM   1535  CD  LYS A 216      -2.556  11.191  -6.767  1.00 79.25           C  
ATOM   1536  CE  LYS A 216      -3.649  11.066  -7.821  1.00 79.25           C  
ATOM   1537  NZ  LYS A 216      -3.213  10.221  -8.973  1.00 79.25           N  
ATOM   1538  N   GLN A 217      -3.259  11.594  -1.686  1.00 77.54           N  
ATOM   1539  CA  GLN A 217      -4.311  10.932  -0.922  1.00 77.54           C  
ATOM   1540  C   GLN A 217      -4.961  11.895   0.068  1.00 77.54           C  
ATOM   1541  CB  GLN A 217      -3.753   9.716  -0.181  1.00 77.54           C  
ATOM   1542  O   GLN A 217      -6.173  11.843   0.288  1.00 77.54           O  
ATOM   1543  CG  GLN A 217      -3.318   8.582  -1.100  1.00 77.54           C  
ATOM   1544  CD  GLN A 217      -1.867   8.698  -1.528  1.00 77.54           C  
ATOM   1545  NE2 GLN A 217      -1.399   7.727  -2.306  1.00 77.54           N  
ATOM   1546  OE1 GLN A 217      -1.172   9.652  -1.163  1.00 77.54           O  
ATOM   1547  N   LYS A 218      -4.064  12.771   0.615  1.00 84.45           N  
ATOM   1548  CA  LYS A 218      -4.602  13.769   1.535  1.00 84.45           C  
ATOM   1549  C   LYS A 218      -5.517  14.751   0.808  1.00 84.45           C  
ATOM   1550  CB  LYS A 218      -3.469  14.525   2.230  1.00 84.45           C  
ATOM   1551  O   LYS A 218      -6.547  15.163   1.346  1.00 84.45           O  
ATOM   1552  CG  LYS A 218      -2.752  13.718   3.302  1.00 84.45           C  
ATOM   1553  CD  LYS A 218      -1.713  14.558   4.033  1.00 84.45           C  
ATOM   1554  CE  LYS A 218      -0.992  13.750   5.104  1.00 84.45           C  
ATOM   1555  NZ  LYS A 218       0.026  14.570   5.825  1.00 84.45           N  
ATOM   1556  N   LEU A 219      -5.122  15.076  -0.420  1.00 86.52           N  
ATOM   1557  CA  LEU A 219      -5.968  15.958  -1.215  1.00 86.52           C  
ATOM   1558  C   LEU A 219      -7.325  15.315  -1.483  1.00 86.52           C  
ATOM   1559  CB  LEU A 219      -5.285  16.306  -2.540  1.00 86.52           C  
ATOM   1560  O   LEU A 219      -8.362  15.972  -1.365  1.00 86.52           O  
ATOM   1561  CG  LEU A 219      -6.085  17.181  -3.507  1.00 86.52           C  
ATOM   1562  CD1 LEU A 219      -6.428  18.515  -2.853  1.00 86.52           C  
ATOM   1563  CD2 LEU A 219      -5.307  17.398  -4.800  1.00 86.52           C  
ATOM   1564  N   ALA A 220      -7.329  14.160  -1.837  1.00 83.48           N  
ATOM   1565  CA  ALA A 220      -8.577  13.437  -2.067  1.00 83.48           C  
ATOM   1566  C   ALA A 220      -9.455  13.447  -0.818  1.00 83.48           C  
ATOM   1567  CB  ALA A 220      -8.289  12.001  -2.499  1.00 83.48           C  
ATOM   1568  O   ALA A 220     -10.669  13.643  -0.907  1.00 83.48           O  
ATOM   1569  N   GLY A 221      -8.793  13.158   0.458  1.00 84.99           N  
ATOM   1570  CA  GLY A 221      -9.507  13.234   1.722  1.00 84.99           C  
ATOM   1571  C   GLY A 221     -10.060  14.616   2.014  1.00 84.99           C  
ATOM   1572  O   GLY A 221     -11.187  14.751   2.493  1.00 84.99           O  
ATOM   1573  N   ASP A 222      -9.320  15.629   1.680  1.00 88.32           N  
ATOM   1574  CA  ASP A 222      -9.736  17.013   1.886  1.00 88.32           C  
ATOM   1575  C   ASP A 222     -10.929  17.366   1.001  1.00 88.32           C  
ATOM   1576  CB  ASP A 222      -8.575  17.970   1.608  1.00 88.32           C  
ATOM   1577  O   ASP A 222     -11.850  18.060   1.438  1.00 88.32           O  
ATOM   1578  CG  ASP A 222      -7.535  17.978   2.716  1.00 88.32           C  
ATOM   1579  OD1 ASP A 222      -6.422  18.503   2.503  1.00 88.32           O  
ATOM   1580  OD2 ASP A 222      -7.832  17.451   3.810  1.00 88.32           O  
ATOM   1581  N   LEU A 223     -10.880  16.814  -0.279  1.00 88.39           N  
ATOM   1582  CA  LEU A 223     -11.987  17.067  -1.194  1.00 88.39           C  
ATOM   1583  C   LEU A 223     -13.273  16.424  -0.683  1.00 88.39           C  
ATOM   1584  CB  LEU A 223     -11.659  16.537  -2.592  1.00 88.39           C  
ATOM   1585  O   LEU A 223     -14.353  17.007  -0.801  1.00 88.39           O  
ATOM   1586  CG  LEU A 223     -10.492  17.210  -3.316  1.00 88.39           C  
ATOM   1587  CD1 LEU A 223     -10.255  16.548  -4.669  1.00 88.39           C  
ATOM   1588  CD2 LEU A 223     -10.755  18.702  -3.483  1.00 88.39           C  
ATOM   1589  N   GLU A 224     -13.206  15.337  -0.159  1.00 87.08           N  
ATOM   1590  CA  GLU A 224     -14.359  14.663   0.432  1.00 87.08           C  
ATOM   1591  C   GLU A 224     -14.880  15.424   1.648  1.00 87.08           C  
ATOM   1592  CB  GLU A 224     -13.999  13.227   0.825  1.00 87.08           C  
ATOM   1593  O   GLU A 224     -16.091  15.542   1.840  1.00 87.08           O  
ATOM   1594  CG  GLU A 224     -15.188  12.403   1.296  1.00 87.08           C  
ATOM   1595  CD  GLU A 224     -16.277  12.264   0.244  1.00 87.08           C  
ATOM   1596  OE1 GLU A 224     -17.447  12.013   0.612  1.00 87.08           O  
ATOM   1597  OE2 GLU A 224     -15.957  12.405  -0.957  1.00 87.08           O  
ATOM   1598  N   THR A 225     -13.866  15.960   2.495  1.00 89.09           N  
ATOM   1599  CA  THR A 225     -14.233  16.767   3.653  1.00 89.09           C  
ATOM   1600  C   THR A 225     -14.974  18.029   3.221  1.00 89.09           C  
ATOM   1601  CB  THR A 225     -12.992  17.155   4.479  1.00 89.09           C  
ATOM   1602  O   THR A 225     -15.957  18.424   3.850  1.00 89.09           O  
ATOM   1603  CG2 THR A 225     -13.377  18.007   5.684  1.00 89.09           C  
ATOM   1604  OG1 THR A 225     -12.340  15.964   4.938  1.00 89.09           O  
ATOM   1605  N   LEU A 226     -14.478  18.475   2.155  1.00 90.59           N  
ATOM   1606  CA  LEU A 226     -15.114  19.669   1.610  1.00 90.59           C  
ATOM   1607  C   LEU A 226     -16.528  19.361   1.130  1.00 90.59           C  
ATOM   1608  CB  LEU A 226     -14.284  20.239   0.456  1.00 90.59           C  
ATOM   1609  O   LEU A 226     -17.468  20.096   1.442  1.00 90.59           O  
ATOM   1610  CG  LEU A 226     -14.813  21.520  -0.191  1.00 90.59           C  
ATOM   1611  CD1 LEU A 226     -14.911  22.635   0.844  1.00 90.59           C  
ATOM   1612  CD2 LEU A 226     -13.920  21.940  -1.354  1.00 90.59           C  
ATOM   1613  N   ARG A 227     -16.747  18.379   0.417  1.00 86.76           N  
ATOM   1614  CA  ARG A 227     -18.056  17.945  -0.063  1.00 86.76           C  
ATOM   1615  C   ARG A 227     -19.012  17.703   1.100  1.00 86.76           C  
ATOM   1616  CB  ARG A 227     -17.925  16.675  -0.907  1.00 86.76           C  
ATOM   1617  O   ARG A 227     -20.145  18.189   1.090  1.00 86.76           O  
ATOM   1618  CG  ARG A 227     -19.197  16.294  -1.647  1.00 86.76           C  
ATOM   1619  CD  ARG A 227     -19.014  15.024  -2.466  1.00 86.76           C  
ATOM   1620  NE  ARG A 227     -18.205  15.263  -3.658  1.00 86.76           N  
ATOM   1621  NH1 ARG A 227     -18.173  13.053  -4.331  1.00 86.76           N  
ATOM   1622  NH2 ARG A 227     -17.087  14.649  -5.568  1.00 86.76           N  
ATOM   1623  CZ  ARG A 227     -17.823  14.321  -4.516  1.00 86.76           C  
ATOM   1624  N   SER A 228     -18.592  17.022   2.056  1.00 87.85           N  
ATOM   1625  CA  SER A 228     -19.410  16.694   3.219  1.00 87.85           C  
ATOM   1626  C   SER A 228     -19.814  17.950   3.983  1.00 87.85           C  
ATOM   1627  CB  SER A 228     -18.660  15.740   4.151  1.00 87.85           C  
ATOM   1628  O   SER A 228     -20.949  18.061   4.451  1.00 87.85           O  
ATOM   1629  OG  SER A 228     -18.472  14.479   3.533  1.00 87.85           O  
ATOM   1630  N   TYR A 229     -18.860  18.879   4.124  1.00 88.70           N  
ATOM   1631  CA  TYR A 229     -19.121  20.135   4.818  1.00 88.70           C  
ATOM   1632  C   TYR A 229     -20.300  20.870   4.192  1.00 88.70           C  
ATOM   1633  CB  TYR A 229     -17.878  21.030   4.796  1.00 88.70           C  
ATOM   1634  O   TYR A 229     -21.211  21.311   4.897  1.00 88.70           O  
ATOM   1635  CG  TYR A 229     -17.994  22.253   5.672  1.00 88.70           C  
ATOM   1636  CD1 TYR A 229     -18.436  23.467   5.151  1.00 88.70           C  
ATOM   1637  CD2 TYR A 229     -17.663  22.199   7.022  1.00 88.70           C  
ATOM   1638  CE1 TYR A 229     -18.543  24.598   5.954  1.00 88.70           C  
ATOM   1639  CE2 TYR A 229     -17.767  23.323   7.834  1.00 88.70           C  
ATOM   1640  OH  TYR A 229     -18.312  25.633   8.091  1.00 88.70           O  
ATOM   1641  CZ  TYR A 229     -18.208  24.516   7.292  1.00 88.70           C  
ATOM   1642  N   TYR A 230     -20.393  20.984   2.879  1.00 90.22           N  
ATOM   1643  CA  TYR A 230     -21.461  21.683   2.171  1.00 90.22           C  
ATOM   1644  C   TYR A 230     -22.753  20.876   2.200  1.00 90.22           C  
ATOM   1645  CB  TYR A 230     -21.052  21.963   0.722  1.00 90.22           C  
ATOM   1646  O   TYR A 230     -23.826  21.420   2.470  1.00 90.22           O  
ATOM   1647  CG  TYR A 230     -20.344  23.283   0.535  1.00 90.22           C  
ATOM   1648  CD1 TYR A 230     -21.063  24.469   0.401  1.00 90.22           C  
ATOM   1649  CD2 TYR A 230     -18.955  23.348   0.491  1.00 90.22           C  
ATOM   1650  CE1 TYR A 230     -20.415  25.687   0.227  1.00 90.22           C  
ATOM   1651  CE2 TYR A 230     -18.297  24.561   0.317  1.00 90.22           C  
ATOM   1652  OH  TYR A 230     -18.388  26.927   0.014  1.00 90.22           O  
ATOM   1653  CZ  TYR A 230     -19.034  25.723   0.187  1.00 90.22           C  
ATOM   1654  N   LEU A 231     -22.680  19.638   1.993  1.00 88.61           N  
ATOM   1655  CA  LEU A 231     -23.856  18.776   1.961  1.00 88.61           C  
ATOM   1656  C   LEU A 231     -24.519  18.710   3.333  1.00 88.61           C  
ATOM   1657  CB  LEU A 231     -23.476  17.367   1.498  1.00 88.61           C  
ATOM   1658  O   LEU A 231     -25.744  18.613   3.432  1.00 88.61           O  
ATOM   1659  CG  LEU A 231     -23.126  17.212   0.017  1.00 88.61           C  
ATOM   1660  CD1 LEU A 231     -22.680  15.783  -0.275  1.00 88.61           C  
ATOM   1661  CD2 LEU A 231     -24.316  17.595  -0.857  1.00 88.61           C  
ATOM   1662  N   ASP A 232     -23.824  18.835   4.281  1.00 88.07           N  
ATOM   1663  CA  ASP A 232     -24.330  18.758   5.648  1.00 88.07           C  
ATOM   1664  C   ASP A 232     -25.053  20.045   6.039  1.00 88.07           C  
ATOM   1665  CB  ASP A 232     -23.188  18.477   6.627  1.00 88.07           C  
ATOM   1666  O   ASP A 232     -25.767  20.081   7.043  1.00 88.07           O  
ATOM   1667  CG  ASP A 232     -22.627  17.072   6.497  1.00 88.07           C  
ATOM   1668  OD1 ASP A 232     -21.547  16.792   7.061  1.00 88.07           O  
ATOM   1669  OD2 ASP A 232     -23.269  16.239   5.822  1.00 88.07           O  
ATOM   1670  N   ARG A 233     -24.925  20.958   5.239  1.00 87.00           N  
ATOM   1671  CA  ARG A 233     -25.505  22.258   5.559  1.00 87.00           C  
ATOM   1672  C   ARG A 233     -26.593  22.633   4.558  1.00 87.00           C  
ATOM   1673  CB  ARG A 233     -24.422  23.339   5.585  1.00 87.00           C  
ATOM   1674  O   ARG A 233     -26.927  23.810   4.409  1.00 87.00           O  
ATOM   1675  CG  ARG A 233     -23.495  23.252   6.787  1.00 87.00           C  
ATOM   1676  CD  ARG A 233     -22.247  24.103   6.599  1.00 87.00           C  
ATOM   1677  NE  ARG A 233     -21.417  24.117   7.800  1.00 87.00           N  
ATOM   1678  NH1 ARG A 233     -20.466  22.047   7.417  1.00 87.00           N  
ATOM   1679  NH2 ARG A 233     -19.882  23.255   9.276  1.00 87.00           N  
ATOM   1680  CZ  ARG A 233     -20.591  23.140   8.162  1.00 87.00           C  
ATOM   1681  N   GLY A 234     -27.232  21.720   3.974  1.00 87.07           N  
ATOM   1682  CA  GLY A 234     -28.427  21.911   3.168  1.00 87.07           C  
ATOM   1683  C   GLY A 234     -28.125  22.184   1.707  1.00 87.07           C  
ATOM   1684  O   GLY A 234     -29.038  22.412   0.911  1.00 87.07           O  
ATOM   1685  N   TYR A 235     -26.842  22.196   1.236  1.00 90.94           N  
ATOM   1686  CA  TYR A 235     -26.482  22.450  -0.155  1.00 90.94           C  
ATOM   1687  C   TYR A 235     -26.511  21.163  -0.970  1.00 90.94           C  
ATOM   1688  CB  TYR A 235     -25.094  23.092  -0.242  1.00 90.94           C  
ATOM   1689  O   TYR A 235     -25.461  20.600  -1.291  1.00 90.94           O  
ATOM   1690  CG  TYR A 235     -25.034  24.489   0.328  1.00 90.94           C  
ATOM   1691  CD1 TYR A 235     -25.289  25.600  -0.473  1.00 90.94           C  
ATOM   1692  CD2 TYR A 235     -24.722  24.701   1.666  1.00 90.94           C  
ATOM   1693  CE1 TYR A 235     -25.233  26.889   0.046  1.00 90.94           C  
ATOM   1694  CE2 TYR A 235     -24.663  25.985   2.196  1.00 90.94           C  
ATOM   1695  OH  TYR A 235     -24.864  28.345   1.900  1.00 90.94           O  
ATOM   1696  CZ  TYR A 235     -24.920  27.071   1.380  1.00 90.94           C  
ATOM   1697  N   ALA A 236     -27.714  20.785  -1.418  1.00 87.62           N  
ATOM   1698  CA  ALA A 236     -27.959  19.492  -2.052  1.00 87.62           C  
ATOM   1699  C   ALA A 236     -27.417  19.469  -3.479  1.00 87.62           C  
ATOM   1700  CB  ALA A 236     -29.451  19.171  -2.049  1.00 87.62           C  
ATOM   1701  O   ALA A 236     -27.084  18.405  -4.006  1.00 87.62           O  
ATOM   1702  N   ARG A 237     -27.198  20.670  -4.099  1.00 87.46           N  
ATOM   1703  CA  ARG A 237     -26.725  20.728  -5.479  1.00 87.46           C  
ATOM   1704  C   ARG A 237     -25.235  21.047  -5.533  1.00 87.46           C  
ATOM   1705  CB  ARG A 237     -27.513  21.771  -6.274  1.00 87.46           C  
ATOM   1706  O   ARG A 237     -24.701  21.364  -6.598  1.00 87.46           O  
ATOM   1707  CG  ARG A 237     -28.897  21.305  -6.698  1.00 87.46           C  
ATOM   1708  CD  ARG A 237     -29.469  22.175  -7.808  1.00 87.46           C  
ATOM   1709  NE  ARG A 237     -30.788  21.712  -8.230  1.00 87.46           N  
ATOM   1710  NH1 ARG A 237     -30.185  21.348 -10.430  1.00 87.46           N  
ATOM   1711  NH2 ARG A 237     -32.330  20.926  -9.740  1.00 87.46           N  
ATOM   1712  CZ  ARG A 237     -31.098  21.330  -9.466  1.00 87.46           C  
ATOM   1713  N   PHE A 238     -24.509  21.039  -4.408  1.00 92.13           N  
ATOM   1714  CA  PHE A 238     -23.077  21.314  -4.367  1.00 92.13           C  
ATOM   1715  C   PHE A 238     -22.320  20.382  -5.305  1.00 92.13           C  
ATOM   1716  CB  PHE A 238     -22.542  21.170  -2.939  1.00 92.13           C  
ATOM   1717  O   PHE A 238     -22.614  19.187  -5.373  1.00 92.13           O  
ATOM   1718  CG  PHE A 238     -21.044  21.276  -2.839  1.00 92.13           C  
ATOM   1719  CD1 PHE A 238     -20.258  20.135  -2.732  1.00 92.13           C  
ATOM   1720  CD2 PHE A 238     -20.422  22.518  -2.851  1.00 92.13           C  
ATOM   1721  CE1 PHE A 238     -18.871  20.231  -2.640  1.00 92.13           C  
ATOM   1722  CE2 PHE A 238     -19.037  22.621  -2.759  1.00 92.13           C  
ATOM   1723  CZ  PHE A 238     -18.263  21.476  -2.652  1.00 92.13           C  
ATOM   1724  N   ASN A 239     -21.374  20.970  -6.096  1.00 89.65           N  
ATOM   1725  CA  ASN A 239     -20.555  20.181  -7.010  1.00 89.65           C  
ATOM   1726  C   ASN A 239     -19.132  20.724  -7.097  1.00 89.65           C  
ATOM   1727  CB  ASN A 239     -21.193  20.136  -8.400  1.00 89.65           C  
ATOM   1728  O   ASN A 239     -18.925  21.939  -7.090  1.00 89.65           O  
ATOM   1729  CG  ASN A 239     -20.478  19.184  -9.339  1.00 89.65           C  
ATOM   1730  ND2 ASN A 239     -20.419  19.544 -10.616  1.00 89.65           N  
ATOM   1731  OD1 ASN A 239     -19.983  18.134  -8.921  1.00 89.65           O  
ATOM   1732  N   ILE A 240     -18.091  20.007  -6.951  1.00 91.58           N  
ATOM   1733  CA  ILE A 240     -16.715  20.370  -7.270  1.00 91.58           C  
ATOM   1734  C   ILE A 240     -16.494  20.283  -8.778  1.00 91.58           C  
ATOM   1735  CB  ILE A 240     -15.705  19.465  -6.528  1.00 91.58           C  
ATOM   1736  O   ILE A 240     -16.513  19.192  -9.353  1.00 91.58           O  
ATOM   1737  CG1 ILE A 240     -15.883  19.599  -5.011  1.00 91.58           C  
ATOM   1738  CG2 ILE A 240     -14.270  19.802  -6.944  1.00 91.58           C  
ATOM   1739  CD1 ILE A 240     -15.029  18.633  -4.200  1.00 91.58           C  
ATOM   1740  N   ASP A 241     -16.345  21.503  -9.446  1.00 88.60           N  
ATOM   1741  CA  ASP A 241     -16.296  21.580 -10.903  1.00 88.60           C  
ATOM   1742  C   ASP A 241     -14.959  21.067 -11.435  1.00 88.60           C  
ATOM   1743  CB  ASP A 241     -16.533  23.017 -11.373  1.00 88.60           C  
ATOM   1744  O   ASP A 241     -14.918  20.345 -12.433  1.00 88.60           O  
ATOM   1745  CG  ASP A 241     -17.895  23.555 -10.972  1.00 88.60           C  
ATOM   1746  OD1 ASP A 241     -18.032  24.782 -10.776  1.00 88.60           O  
ATOM   1747  OD2 ASP A 241     -18.838  22.744 -10.847  1.00 88.60           O  
ATOM   1748  N   SER A 242     -13.799  21.394 -10.809  1.00 85.66           N  
ATOM   1749  CA  SER A 242     -12.461  20.979 -11.219  1.00 85.66           C  
ATOM   1750  C   SER A 242     -11.449  21.191 -10.098  1.00 85.66           C  
ATOM   1751  CB  SER A 242     -12.020  21.746 -12.466  1.00 85.66           C  
ATOM   1752  O   SER A 242     -11.658  22.026  -9.216  1.00 85.66           O  
ATOM   1753  OG  SER A 242     -11.863  23.125 -12.179  1.00 85.66           O  
ATOM   1754  N   THR A 243     -10.398  20.453  -9.946  1.00 90.19           N  
ATOM   1755  CA  THR A 243      -9.272  20.564  -9.026  1.00 90.19           C  
ATOM   1756  C   THR A 243      -7.950  20.571  -9.788  1.00 90.19           C  
ATOM   1757  CB  THR A 243      -9.271  19.413  -8.003  1.00 90.19           C  
ATOM   1758  O   THR A 243      -7.692  19.684 -10.604  1.00 90.19           O  
ATOM   1759  CG2 THR A 243      -8.193  19.619  -6.944  1.00 90.19           C  
ATOM   1760  OG1 THR A 243     -10.550  19.351  -7.361  1.00 90.19           O  
ATOM   1761  N   GLN A 244      -7.196  21.604  -9.697  1.00 88.95           N  
ATOM   1762  CA  GLN A 244      -5.919  21.728 -10.392  1.00 88.95           C  
ATOM   1763  C   GLN A 244      -4.756  21.754  -9.405  1.00 88.95           C  
ATOM   1764  CB  GLN A 244      -5.899  22.988 -11.260  1.00 88.95           C  
ATOM   1765  O   GLN A 244      -4.800  22.472  -8.404  1.00 88.95           O  
ATOM   1766  CG  GLN A 244      -6.942  22.986 -12.369  1.00 88.95           C  
ATOM   1767  CD  GLN A 244      -8.314  23.419 -11.886  1.00 88.95           C  
ATOM   1768  NE2 GLN A 244      -9.352  22.742 -12.367  1.00 88.95           N  
ATOM   1769  OE1 GLN A 244      -8.440  24.352 -11.087  1.00 88.95           O  
ATOM   1770  N   VAL A 245      -3.829  20.952  -9.605  1.00 88.47           N  
ATOM   1771  CA  VAL A 245      -2.577  20.965  -8.856  1.00 88.47           C  
ATOM   1772  C   VAL A 245      -1.431  21.390  -9.771  1.00 88.47           C  
ATOM   1773  CB  VAL A 245      -2.275  19.585  -8.230  1.00 88.47           C  
ATOM   1774  O   VAL A 245      -1.198  20.772 -10.813  1.00 88.47           O  
ATOM   1775  CG1 VAL A 245      -0.982  19.631  -7.418  1.00 88.47           C  
ATOM   1776  CG2 VAL A 245      -3.443  19.130  -7.355  1.00 88.47           C  
ATOM   1777  N   SER A 246      -0.721  22.491  -9.472  1.00 90.01           N  
ATOM   1778  CA  SER A 246       0.333  23.018 -10.332  1.00 90.01           C  
ATOM   1779  C   SER A 246       1.652  23.143  -9.577  1.00 90.01           C  
ATOM   1780  CB  SER A 246      -0.069  24.379 -10.900  1.00 90.01           C  
ATOM   1781  O   SER A 246       1.664  23.466  -8.387  1.00 90.01           O  
ATOM   1782  OG  SER A 246      -0.375  25.289  -9.858  1.00 90.01           O  
ATOM   1783  N   LEU A 247       2.758  22.880 -10.272  1.00 86.83           N  
ATOM   1784  CA  LEU A 247       4.111  22.985  -9.737  1.00 86.83           C  
ATOM   1785  C   LEU A 247       4.806  24.238 -10.260  1.00 86.83           C  
ATOM   1786  CB  LEU A 247       4.929  21.744 -10.099  1.00 86.83           C  
ATOM   1787  O   LEU A 247       4.588  24.641 -11.405  1.00 86.83           O  
ATOM   1788  CG  LEU A 247       4.591  20.462  -9.336  1.00 86.83           C  
ATOM   1789  CD1 LEU A 247       5.047  19.239 -10.125  1.00 86.83           C  
ATOM   1790  CD2 LEU A 247       5.229  20.480  -7.951  1.00 86.83           C  
ATOM   1791  N   THR A 248       5.521  24.913  -9.360  1.00 86.62           N  
ATOM   1792  CA  THR A 248       6.354  25.997  -9.868  1.00 86.62           C  
ATOM   1793  C   THR A 248       7.464  25.453 -10.762  1.00 86.62           C  
ATOM   1794  CB  THR A 248       6.972  26.814  -8.718  1.00 86.62           C  
ATOM   1795  O   THR A 248       7.906  24.315 -10.590  1.00 86.62           O  
ATOM   1796  CG2 THR A 248       5.892  27.500  -7.888  1.00 86.62           C  
ATOM   1797  OG1 THR A 248       7.725  25.938  -7.869  1.00 86.62           O  
ATOM   1798  N   PRO A 249       7.951  26.143 -11.860  1.00 84.93           N  
ATOM   1799  CA  PRO A 249       8.958  25.655 -12.805  1.00 84.93           C  
ATOM   1800  C   PRO A 249      10.208  25.118 -12.110  1.00 84.93           C  
ATOM   1801  CB  PRO A 249       9.288  26.895 -13.640  1.00 84.93           C  
ATOM   1802  O   PRO A 249      10.853  24.197 -12.618  1.00 84.93           O  
ATOM   1803  CG  PRO A 249       8.048  27.727 -13.596  1.00 84.93           C  
ATOM   1804  CD  PRO A 249       7.390  27.533 -12.260  1.00 84.93           C  
ATOM   1805  N   ASP A 250      10.563  25.667 -10.876  1.00 83.88           N  
ATOM   1806  CA  ASP A 250      11.727  25.180 -10.142  1.00 83.88           C  
ATOM   1807  C   ASP A 250      11.385  23.926  -9.341  1.00 83.88           C  
ATOM   1808  CB  ASP A 250      12.268  26.267  -9.211  1.00 83.88           C  
ATOM   1809  O   ASP A 250      12.262  23.320  -8.722  1.00 83.88           O  
ATOM   1810  CG  ASP A 250      11.232  26.772  -8.223  1.00 83.88           C  
ATOM   1811  OD1 ASP A 250      11.608  27.206  -7.112  1.00 83.88           O  
ATOM   1812  OD2 ASP A 250      10.027  26.732  -8.556  1.00 83.88           O  
ATOM   1813  N   LYS A 251      10.180  23.472  -9.307  1.00 85.18           N  
ATOM   1814  CA  LYS A 251       9.666  22.247  -8.702  1.00 85.18           C  
ATOM   1815  C   LYS A 251       9.763  22.302  -7.180  1.00 85.18           C  
ATOM   1816  CB  LYS A 251      10.422  21.028  -9.231  1.00 85.18           C  
ATOM   1817  O   LYS A 251       9.836  21.264  -6.520  1.00 85.18           O  
ATOM   1818  CG  LYS A 251      10.279  20.813 -10.731  1.00 85.18           C  
ATOM   1819  CD  LYS A 251      11.078  19.605 -11.202  1.00 85.18           C  
ATOM   1820  CE  LYS A 251      10.998  19.435 -12.713  1.00 85.18           C  
ATOM   1821  NZ  LYS A 251      11.904  18.351 -13.197  1.00 85.18           N  
ATOM   1822  N   LYS A 252       9.701  23.473  -6.627  1.00 86.66           N  
ATOM   1823  CA  LYS A 252       9.840  23.630  -5.182  1.00 86.66           C  
ATOM   1824  C   LYS A 252       8.528  24.082  -4.548  1.00 86.66           C  
ATOM   1825  CB  LYS A 252      10.951  24.629  -4.855  1.00 86.66           C  
ATOM   1826  O   LYS A 252       8.354  23.987  -3.331  1.00 86.66           O  
ATOM   1827  CG  LYS A 252      12.346  24.145  -5.221  1.00 86.66           C  
ATOM   1828  CD  LYS A 252      13.411  25.165  -4.836  1.00 86.66           C  
ATOM   1829  CE  LYS A 252      14.807  24.685  -5.209  1.00 86.66           C  
ATOM   1830  NZ  LYS A 252      15.851  25.695  -4.862  1.00 86.66           N  
ATOM   1831  N   GLY A 253       7.650  24.628  -5.290  1.00 87.19           N  
ATOM   1832  CA  GLY A 253       6.369  25.106  -4.794  1.00 87.19           C  
ATOM   1833  C   GLY A 253       5.184  24.398  -5.423  1.00 87.19           C  
ATOM   1834  O   GLY A 253       5.210  24.067  -6.610  1.00 87.19           O  
ATOM   1835  N   ILE A 254       4.103  24.093  -4.661  1.00 89.76           N  
ATOM   1836  CA  ILE A 254       2.893  23.438  -5.147  1.00 89.76           C  
ATOM   1837  C   ILE A 254       1.686  24.343  -4.908  1.00 89.76           C  
ATOM   1838  CB  ILE A 254       2.680  22.068  -4.465  1.00 89.76           C  
ATOM   1839  O   ILE A 254       1.548  24.934  -3.834  1.00 89.76           O  
ATOM   1840  CG1 ILE A 254       3.850  21.129  -4.776  1.00 89.76           C  
ATOM   1841  CG2 ILE A 254       1.349  21.449  -4.904  1.00 89.76           C  
ATOM   1842  CD1 ILE A 254       3.827  19.828  -3.986  1.00 89.76           C  
ATOM   1843  N   TYR A 255       0.857  24.541  -5.956  1.00 92.27           N  
ATOM   1844  CA  TYR A 255      -0.389  25.294  -5.865  1.00 92.27           C  
ATOM   1845  C   TYR A 255      -1.592  24.389  -6.101  1.00 92.27           C  
ATOM   1846  CB  TYR A 255      -0.396  26.445  -6.875  1.00 92.27           C  
ATOM   1847  O   TYR A 255      -1.642  23.659  -7.093  1.00 92.27           O  
ATOM   1848  CG  TYR A 255       0.593  27.540  -6.555  1.00 92.27           C  
ATOM   1849  CD1 TYR A 255       0.169  28.753  -6.018  1.00 92.27           C  
ATOM   1850  CD2 TYR A 255       1.953  27.364  -6.790  1.00 92.27           C  
ATOM   1851  CE1 TYR A 255       1.077  29.766  -5.724  1.00 92.27           C  
ATOM   1852  CE2 TYR A 255       2.869  28.369  -6.499  1.00 92.27           C  
ATOM   1853  OH  TYR A 255       3.325  30.563  -5.677  1.00 92.27           O  
ATOM   1854  CZ  TYR A 255       2.422  29.564  -5.967  1.00 92.27           C  
ATOM   1855  N   VAL A 256      -2.544  24.353  -5.141  1.00 90.55           N  
ATOM   1856  CA  VAL A 256      -3.767  23.566  -5.262  1.00 90.55           C  
ATOM   1857  C   VAL A 256      -4.966  24.498  -5.427  1.00 90.55           C  
ATOM   1858  CB  VAL A 256      -3.973  22.645  -4.038  1.00 90.55           C  
ATOM   1859  O   VAL A 256      -5.221  25.349  -4.572  1.00 90.55           O  
ATOM   1860  CG1 VAL A 256      -5.239  21.806  -4.201  1.00 90.55           C  
ATOM   1861  CG2 VAL A 256      -2.755  21.746  -3.837  1.00 90.55           C  
ATOM   1862  N   THR A 257      -5.637  24.417  -6.525  1.00 91.68           N  
ATOM   1863  CA  THR A 257      -6.812  25.240  -6.787  1.00 91.68           C  
ATOM   1864  C   THR A 257      -8.054  24.370  -6.960  1.00 91.68           C  
ATOM   1865  CB  THR A 257      -6.615  26.112  -8.041  1.00 91.68           C  
ATOM   1866  O   THR A 257      -8.067  23.455  -7.786  1.00 91.68           O  
ATOM   1867  CG2 THR A 257      -7.770  27.092  -8.216  1.00 91.68           C  
ATOM   1868  OG1 THR A 257      -5.393  26.850  -7.915  1.00 91.68           O  
ATOM   1869  N   VAL A 258      -9.088  24.573  -6.139  1.00 91.59           N  
ATOM   1870  CA  VAL A 258     -10.342  23.829  -6.205  1.00 91.59           C  
ATOM   1871  C   VAL A 258     -11.468  24.754  -6.662  1.00 91.59           C  
ATOM   1872  CB  VAL A 258     -10.696  23.191  -4.843  1.00 91.59           C  
ATOM   1873  O   VAL A 258     -11.742  25.772  -6.023  1.00 91.59           O  
ATOM   1874  CG1 VAL A 258     -11.918  22.284  -4.973  1.00 91.59           C  
ATOM   1875  CG2 VAL A 258      -9.503  22.411  -4.294  1.00 91.59           C  
ATOM   1876  N   ASN A 259     -12.078  24.531  -7.866  1.00 91.35           N  
ATOM   1877  CA  ASN A 259     -13.229  25.275  -8.366  1.00 91.35           C  
ATOM   1878  C   ASN A 259     -14.543  24.603  -7.978  1.00 91.35           C  
ATOM   1879  CB  ASN A 259     -13.144  25.439  -9.885  1.00 91.35           C  
ATOM   1880  O   ASN A 259     -14.776  23.442  -8.321  1.00 91.35           O  
ATOM   1881  CG  ASN A 259     -11.903  26.191 -10.323  1.00 91.35           C  
ATOM   1882  ND2 ASN A 259     -10.937  25.468 -10.877  1.00 91.35           N  
ATOM   1883  OD1 ASN A 259     -11.812  27.411 -10.163  1.00 91.35           O  
ATOM   1884  N   ILE A 260     -15.403  25.329  -7.317  1.00 91.69           N  
ATOM   1885  CA  ILE A 260     -16.624  24.717  -6.801  1.00 91.69           C  
ATOM   1886  C   ILE A 260     -17.837  25.529  -7.249  1.00 91.69           C  
ATOM   1887  CB  ILE A 260     -16.592  24.606  -5.261  1.00 91.69           C  
ATOM   1888  O   ILE A 260     -17.708  26.702  -7.610  1.00 91.69           O  
ATOM   1889  CG1 ILE A 260     -16.548  26.001  -4.626  1.00 91.69           C  
ATOM   1890  CG2 ILE A 260     -15.401  23.759  -4.804  1.00 91.69           C  
ATOM   1891  CD1 ILE A 260     -16.783  26.004  -3.121  1.00 91.69           C  
ATOM   1892  N   THR A 261     -19.169  24.895  -7.321  1.00 90.11           N  
ATOM   1893  CA  THR A 261     -20.487  25.508  -7.442  1.00 90.11           C  
ATOM   1894  C   THR A 261     -21.347  25.186  -6.223  1.00 90.11           C  
ATOM   1895  CB  THR A 261     -21.207  25.038  -8.719  1.00 90.11           C  
ATOM   1896  O   THR A 261     -21.664  24.022  -5.970  1.00 90.11           O  
ATOM   1897  CG2 THR A 261     -22.525  25.780  -8.913  1.00 90.11           C  
ATOM   1898  OG1 THR A 261     -20.364  25.280  -9.852  1.00 90.11           O  
ATOM   1899  N   GLU A 262     -21.665  26.218  -5.451  1.00 89.35           N  
ATOM   1900  CA  GLU A 262     -22.316  26.017  -4.160  1.00 89.35           C  
ATOM   1901  C   GLU A 262     -23.779  25.619  -4.335  1.00 89.35           C  
ATOM   1902  CB  GLU A 262     -22.214  27.282  -3.303  1.00 89.35           C  
ATOM   1903  O   GLU A 262     -24.263  24.704  -3.666  1.00 89.35           O  
ATOM   1904  CG  GLU A 262     -20.816  27.547  -2.763  1.00 89.35           C  
ATOM   1905  CD  GLU A 262     -20.739  28.784  -1.882  1.00 89.35           C  
ATOM   1906  OE1 GLU A 262     -19.783  28.900  -1.082  1.00 89.35           O  
ATOM   1907  OE2 GLU A 262     -21.642  29.643  -1.992  1.00 89.35           O  
ATOM   1908  N   GLY A 263     -24.499  26.048  -5.080  1.00 87.62           N  
ATOM   1909  CA  GLY A 263     -25.939  25.871  -5.180  1.00 87.62           C  
ATOM   1910  C   GLY A 263     -26.701  26.532  -4.046  1.00 87.62           C  
ATOM   1911  O   GLY A 263     -26.111  27.227  -3.217  1.00 87.62           O  
ATOM   1912  N   ASP A 264     -28.215  26.399  -4.069  1.00 89.49           N  
ATOM   1913  CA  ASP A 264     -29.073  26.958  -3.029  1.00 89.49           C  
ATOM   1914  C   ASP A 264     -29.291  25.955  -1.898  1.00 89.49           C  
ATOM   1915  CB  ASP A 264     -30.418  27.388  -3.617  1.00 89.49           C  
ATOM   1916  O   ASP A 264     -28.961  24.775  -2.036  1.00 89.49           O  
ATOM   1917  CG  ASP A 264     -30.292  28.521  -4.620  1.00 89.49           C  
ATOM   1918  OD1 ASP A 264     -30.988  28.497  -5.659  1.00 89.49           O  
ATOM   1919  OD2 ASP A 264     -29.489  29.446  -4.371  1.00 89.49           O  
ATOM   1920  N   GLN A 265     -29.611  26.390  -0.732  1.00 91.58           N  
ATOM   1921  CA  GLN A 265     -29.940  25.519   0.392  1.00 91.58           C  
ATOM   1922  C   GLN A 265     -31.297  24.851   0.191  1.00 91.58           C  
ATOM   1923  CB  GLN A 265     -29.932  26.307   1.703  1.00 91.58           C  
ATOM   1924  O   GLN A 265     -32.268  25.507  -0.191  1.00 91.58           O  
ATOM   1925  CG  GLN A 265     -28.536  26.621   2.223  1.00 91.58           C  
ATOM   1926  CD  GLN A 265     -28.554  27.320   3.570  1.00 91.58           C  
ATOM   1927  NE2 GLN A 265     -27.494  27.134   4.349  1.00 91.58           N  
ATOM   1928  OE1 GLN A 265     -29.513  28.022   3.906  1.00 91.58           O  
ATOM   1929  N   TYR A 266     -31.465  23.531   0.424  1.00 91.49           N  
ATOM   1930  CA  TYR A 266     -32.681  22.747   0.230  1.00 91.49           C  
ATOM   1931  C   TYR A 266     -33.141  22.122   1.541  1.00 91.49           C  
ATOM   1932  CB  TYR A 266     -32.455  21.654  -0.819  1.00 91.49           C  
ATOM   1933  O   TYR A 266     -32.318  21.733   2.373  1.00 91.49           O  
ATOM   1934  CG  TYR A 266     -32.259  22.187  -2.218  1.00 91.49           C  
ATOM   1935  CD1 TYR A 266     -33.342  22.358  -3.077  1.00 91.49           C  
ATOM   1936  CD2 TYR A 266     -30.991  22.519  -2.684  1.00 91.49           C  
ATOM   1937  CE1 TYR A 266     -33.167  22.846  -4.368  1.00 91.49           C  
ATOM   1938  CE2 TYR A 266     -30.804  23.008  -3.972  1.00 91.49           C  
ATOM   1939  OH  TYR A 266     -31.716  23.652  -6.082  1.00 91.49           O  
ATOM   1940  CZ  TYR A 266     -31.896  23.169  -4.805  1.00 91.49           C  
ATOM   1941  N   LYS A 267     -34.615  21.874   1.710  1.00 90.64           N  
ATOM   1942  CA  LYS A 267     -35.210  21.218   2.871  1.00 90.64           C  
ATOM   1943  C   LYS A 267     -35.690  19.812   2.521  1.00 90.64           C  
ATOM   1944  CB  LYS A 267     -36.373  22.047   3.419  1.00 90.64           C  
ATOM   1945  O   LYS A 267     -36.043  19.539   1.372  1.00 90.64           O  
ATOM   1946  CG  LYS A 267     -35.954  23.384   4.011  1.00 90.64           C  
ATOM   1947  CD  LYS A 267     -37.148  24.146   4.572  1.00 90.64           C  
ATOM   1948  CE  LYS A 267     -36.735  25.501   5.131  1.00 90.64           C  
ATOM   1949  NZ  LYS A 267     -37.907  26.262   5.659  1.00 90.64           N  
ATOM   1950  N   LEU A 268     -35.674  18.813   3.423  1.00 87.82           N  
ATOM   1951  CA  LEU A 268     -36.108  17.434   3.227  1.00 87.82           C  
ATOM   1952  C   LEU A 268     -37.629  17.332   3.270  1.00 87.82           C  
ATOM   1953  CB  LEU A 268     -35.493  16.522   4.292  1.00 87.82           C  
ATOM   1954  O   LEU A 268     -38.264  17.838   4.197  1.00 87.82           O  
ATOM   1955  CG  LEU A 268     -35.331  15.049   3.911  1.00 87.82           C  
ATOM   1956  CD1 LEU A 268     -33.944  14.803   3.328  1.00 87.82           C  
ATOM   1957  CD2 LEU A 268     -35.575  14.154   5.121  1.00 87.82           C  
ATOM   1958  N   SER A 269     -38.215  16.714   2.199  1.00 87.39           N  
ATOM   1959  CA  SER A 269     -39.668  16.592   2.145  1.00 87.39           C  
ATOM   1960  C   SER A 269     -40.126  15.217   2.618  1.00 87.39           C  
ATOM   1961  CB  SER A 269     -40.175  16.847   0.725  1.00 87.39           C  
ATOM   1962  O   SER A 269     -41.211  15.079   3.187  1.00 87.39           O  
ATOM   1963  OG  SER A 269     -39.651  15.887  -0.176  1.00 87.39           O  
ATOM   1964  N   GLY A 270     -39.582  14.021   2.345  1.00 84.62           N  
ATOM   1965  CA  GLY A 270     -39.923  12.661   2.731  1.00 84.62           C  
ATOM   1966  C   GLY A 270     -38.947  11.627   2.201  1.00 84.62           C  
ATOM   1967  O   GLY A 270     -38.030  11.961   1.448  1.00 84.62           O  
ATOM   1968  N   VAL A 271     -39.054  10.296   2.786  1.00 87.97           N  
ATOM   1969  CA  VAL A 271     -38.180   9.198   2.387  1.00 87.97           C  
ATOM   1970  C   VAL A 271     -39.018   8.037   1.857  1.00 87.97           C  
ATOM   1971  CB  VAL A 271     -37.294   8.723   3.560  1.00 87.97           C  
ATOM   1972  O   VAL A 271     -40.020   7.656   2.467  1.00 87.97           O  
ATOM   1973  CG1 VAL A 271     -36.370   7.591   3.115  1.00 87.97           C  
ATOM   1974  CG2 VAL A 271     -36.483   9.889   4.122  1.00 87.97           C  
ATOM   1975  N   GLU A 272     -38.866   7.608   0.574  1.00 86.85           N  
ATOM   1976  CA  GLU A 272     -39.495   6.426  -0.007  1.00 86.85           C  
ATOM   1977  C   GLU A 272     -38.502   5.273  -0.124  1.00 86.85           C  
ATOM   1978  CB  GLU A 272     -40.087   6.753  -1.381  1.00 86.85           C  
ATOM   1979  O   GLU A 272     -37.433   5.426  -0.718  1.00 86.85           O  
ATOM   1980  CG  GLU A 272     -41.027   5.682  -1.915  1.00 86.85           C  
ATOM   1981  CD  GLU A 272     -41.572   5.999  -3.299  1.00 86.85           C  
ATOM   1982  OE1 GLU A 272     -42.263   5.139  -3.891  1.00 86.85           O  
ATOM   1983  OE2 GLU A 272     -41.306   7.117  -3.795  1.00 86.85           O  
ATOM   1984  N   VAL A 273     -38.852   4.007   0.490  1.00 88.08           N  
ATOM   1985  CA  VAL A 273     -37.961   2.852   0.500  1.00 88.08           C  
ATOM   1986  C   VAL A 273     -38.500   1.775  -0.440  1.00 88.08           C  
ATOM   1987  CB  VAL A 273     -37.791   2.278   1.924  1.00 88.08           C  
ATOM   1988  O   VAL A 273     -39.695   1.471  -0.426  1.00 88.08           O  
ATOM   1989  CG1 VAL A 273     -36.765   1.146   1.932  1.00 88.08           C  
ATOM   1990  CG2 VAL A 273     -37.381   3.382   2.897  1.00 88.08           C  
ATOM   1991  N   SER A 274     -37.803   1.175  -1.313  1.00 85.23           N  
ATOM   1992  CA  SER A 274     -38.176   0.122  -2.251  1.00 85.23           C  
ATOM   1993  C   SER A 274     -37.056  -0.902  -2.407  1.00 85.23           C  
ATOM   1994  CB  SER A 274     -38.527   0.718  -3.615  1.00 85.23           C  
ATOM   1995  O   SER A 274     -35.972  -0.734  -1.846  1.00 85.23           O  
ATOM   1996  OG  SER A 274     -37.424   1.428  -4.152  1.00 85.23           O  
ATOM   1997  N   GLY A 275     -37.167  -2.213  -2.960  1.00 82.38           N  
ATOM   1998  CA  GLY A 275     -36.182  -3.255  -3.205  1.00 82.38           C  
ATOM   1999  C   GLY A 275     -36.417  -4.504  -2.377  1.00 82.38           C  
ATOM   2000  O   GLY A 275     -37.533  -4.747  -1.912  1.00 82.38           O  
ATOM   2001  N   ASN A 276     -35.680  -5.512  -2.329  1.00 80.81           N  
ATOM   2002  CA  ASN A 276     -35.759  -6.728  -1.528  1.00 80.81           C  
ATOM   2003  C   ASN A 276     -35.446  -6.454  -0.060  1.00 80.81           C  
ATOM   2004  CB  ASN A 276     -34.816  -7.799  -2.081  1.00 80.81           C  
ATOM   2005  O   ASN A 276     -34.279  -6.364   0.324  1.00 80.81           O  
ATOM   2006  CG  ASN A 276     -34.968  -9.132  -1.376  1.00 80.81           C  
ATOM   2007  ND2 ASN A 276     -34.167 -10.111  -1.780  1.00 80.81           N  
ATOM   2008  OD1 ASN A 276     -35.799  -9.282  -0.477  1.00 80.81           O  
ATOM   2009  N   LEU A 277     -36.383  -6.288   0.657  1.00 83.52           N  
ATOM   2010  CA  LEU A 277     -36.241  -5.924   2.063  1.00 83.52           C  
ATOM   2011  C   LEU A 277     -36.145  -7.167   2.940  1.00 83.52           C  
ATOM   2012  CB  LEU A 277     -37.420  -5.057   2.514  1.00 83.52           C  
ATOM   2013  O   LEU A 277     -36.076  -7.063   4.167  1.00 83.52           O  
ATOM   2014  CG  LEU A 277     -37.587  -3.715   1.798  1.00 83.52           C  
ATOM   2015  CD1 LEU A 277     -39.047  -3.499   1.414  1.00 83.52           C  
ATOM   2016  CD2 LEU A 277     -37.085  -2.574   2.676  1.00 83.52           C  
ATOM   2017  N   ALA A 278     -36.138  -8.328   2.413  1.00 78.12           N  
ATOM   2018  CA  ALA A 278     -35.984  -9.614   3.088  1.00 78.12           C  
ATOM   2019  C   ALA A 278     -36.987  -9.758   4.229  1.00 78.12           C  
ATOM   2020  CB  ALA A 278     -34.559  -9.771   3.613  1.00 78.12           C  
ATOM   2021  O   ALA A 278     -36.672 -10.338   5.271  1.00 78.12           O  
ATOM   2022  N   GLY A 279     -38.150  -9.258   4.189  1.00 77.49           N  
ATOM   2023  CA  GLY A 279     -39.224  -9.403   5.159  1.00 77.49           C  
ATOM   2024  C   GLY A 279     -39.083  -8.473   6.349  1.00 77.49           C  
ATOM   2025  O   GLY A 279     -39.783  -8.628   7.351  1.00 77.49           O  
ATOM   2026  N   HIS A 280     -38.251  -7.351   6.258  1.00 81.06           N  
ATOM   2027  CA  HIS A 280     -38.019  -6.435   7.369  1.00 81.06           C  
ATOM   2028  C   HIS A 280     -38.496  -5.026   7.030  1.00 81.06           C  
ATOM   2029  CB  HIS A 280     -36.537  -6.412   7.744  1.00 81.06           C  
ATOM   2030  O   HIS A 280     -37.909  -4.042   7.485  1.00 81.06           O  
ATOM   2031  CG  HIS A 280     -36.037  -7.709   8.296  1.00 81.06           C  
ATOM   2032  CD2 HIS A 280     -35.193  -8.630   7.775  1.00 81.06           C  
ATOM   2033  ND1 HIS A 280     -36.413  -8.185   9.533  1.00 81.06           N  
ATOM   2034  CE1 HIS A 280     -35.818  -9.347   9.750  1.00 81.06           C  
ATOM   2035  NE2 HIS A 280     -35.073  -9.639   8.699  1.00 81.06           N  
ATOM   2036  N   SER A 281     -39.562  -4.899   6.382  1.00 82.20           N  
ATOM   2037  CA  SER A 281     -40.111  -3.629   5.920  1.00 82.20           C  
ATOM   2038  C   SER A 281     -40.538  -2.752   7.092  1.00 82.20           C  
ATOM   2039  CB  SER A 281     -41.302  -3.866   4.991  1.00 82.20           C  
ATOM   2040  O   SER A 281     -40.309  -1.540   7.084  1.00 82.20           O  
ATOM   2041  OG  SER A 281     -42.288  -4.661   5.628  1.00 82.20           O  
ATOM   2042  N   ALA A 282     -41.057  -3.263   8.200  1.00 84.68           N  
ATOM   2043  CA  ALA A 282     -41.550  -2.518   9.357  1.00 84.68           C  
ATOM   2044  C   ALA A 282     -40.404  -1.837  10.099  1.00 84.68           C  
ATOM   2045  CB  ALA A 282     -42.314  -3.444  10.299  1.00 84.68           C  
ATOM   2046  O   ALA A 282     -40.493  -0.656  10.442  1.00 84.68           O  
ATOM   2047  N   GLU A 283     -39.376  -2.436  10.257  1.00 84.73           N  
ATOM   2048  CA  GLU A 283     -38.209  -1.896  10.948  1.00 84.73           C  
ATOM   2049  C   GLU A 283     -37.505  -0.840  10.101  1.00 84.73           C  
ATOM   2050  CB  GLU A 283     -37.231  -3.016  11.311  1.00 84.73           C  
ATOM   2051  O   GLU A 283     -37.058   0.184  10.621  1.00 84.73           O  
ATOM   2052  CG  GLU A 283     -37.756  -3.970  12.374  1.00 84.73           C  
ATOM   2053  CD  GLU A 283     -36.909  -5.224  12.526  1.00 84.73           C  
ATOM   2054  OE1 GLU A 283     -36.238  -5.380  13.571  1.00 84.73           O  
ATOM   2055  OE2 GLU A 283     -36.917  -6.056  11.591  1.00 84.73           O  
ATOM   2056  N   ILE A 284     -37.517  -1.186   8.996  1.00 85.99           N  
ATOM   2057  CA  ILE A 284     -36.870  -0.262   8.071  1.00 85.99           C  
ATOM   2058  C   ILE A 284     -37.690   1.022   7.966  1.00 85.99           C  
ATOM   2059  CB  ILE A 284     -36.686  -0.896   6.675  1.00 85.99           C  
ATOM   2060  O   ILE A 284     -37.131   2.120   7.905  1.00 85.99           O  
ATOM   2061  CG1 ILE A 284     -35.646  -2.021   6.732  1.00 85.99           C  
ATOM   2062  CG2 ILE A 284     -36.288   0.167   5.647  1.00 85.99           C  
ATOM   2063  CD1 ILE A 284     -35.488  -2.785   5.424  1.00 85.99           C  
ATOM   2064  N   GLU A 285     -38.989   1.108   7.936  1.00 83.96           N  
ATOM   2065  CA  GLU A 285     -39.868   2.273   7.890  1.00 83.96           C  
ATOM   2066  C   GLU A 285     -39.649   3.178   9.098  1.00 83.96           C  
ATOM   2067  CB  GLU A 285     -41.334   1.838   7.817  1.00 83.96           C  
ATOM   2068  O   GLU A 285     -39.679   4.404   8.975  1.00 83.96           O  
ATOM   2069  CG  GLU A 285     -42.249   2.867   7.169  1.00 83.96           C  
ATOM   2070  CD  GLU A 285     -43.660   2.351   6.934  1.00 83.96           C  
ATOM   2071  OE1 GLU A 285     -44.500   3.107   6.394  1.00 83.96           O  
ATOM   2072  OE2 GLU A 285     -43.928   1.183   7.293  1.00 83.96           O  
ATOM   2073  N   GLN A 286     -39.336   2.607  10.114  1.00 85.50           N  
ATOM   2074  CA  GLN A 286     -39.083   3.368  11.333  1.00 85.50           C  
ATOM   2075  C   GLN A 286     -37.722   4.057  11.279  1.00 85.50           C  
ATOM   2076  CB  GLN A 286     -39.162   2.458  12.560  1.00 85.50           C  
ATOM   2077  O   GLN A 286     -37.574   5.187  11.748  1.00 85.50           O  
ATOM   2078  CG  GLN A 286     -40.583   2.201  13.044  1.00 85.50           C  
ATOM   2079  CD  GLN A 286     -40.627   1.435  14.353  1.00 85.50           C  
ATOM   2080  NE2 GLN A 286     -41.821   1.298  14.920  1.00 85.50           N  
ATOM   2081  OE1 GLN A 286     -39.597   0.968  14.850  1.00 85.50           O  
ATOM   2082  N   LEU A 287     -36.774   3.473  10.673  1.00 85.58           N  
ATOM   2083  CA  LEU A 287     -35.418   4.002  10.581  1.00 85.58           C  
ATOM   2084  C   LEU A 287     -35.345   5.140   9.569  1.00 85.58           C  
ATOM   2085  CB  LEU A 287     -34.436   2.893  10.191  1.00 85.58           C  
ATOM   2086  O   LEU A 287     -34.456   5.991   9.648  1.00 85.58           O  
ATOM   2087  CG  LEU A 287     -34.046   1.913  11.299  1.00 85.58           C  
ATOM   2088  CD1 LEU A 287     -33.283   0.729  10.714  1.00 85.58           C  
ATOM   2089  CD2 LEU A 287     -33.215   2.616  12.368  1.00 85.58           C  
ATOM   2090  N   THR A 288     -36.325   5.145   8.817  1.00 86.20           N  
ATOM   2091  CA  THR A 288     -36.305   6.114   7.727  1.00 86.20           C  
ATOM   2092  C   THR A 288     -37.259   7.270   8.013  1.00 86.20           C  
ATOM   2093  CB  THR A 288     -36.681   5.454   6.387  1.00 86.20           C  
ATOM   2094  O   THR A 288     -37.431   8.161   7.178  1.00 86.20           O  
ATOM   2095  CG2 THR A 288     -35.646   4.411   5.978  1.00 86.20           C  
ATOM   2096  OG1 THR A 288     -37.958   4.818   6.516  1.00 86.20           O  
ATOM   2097  N   LYS A 289     -37.853   7.406   9.126  1.00 83.35           N  
ATOM   2098  CA  LYS A 289     -38.763   8.494   9.472  1.00 83.35           C  
ATOM   2099  C   LYS A 289     -38.002   9.797   9.695  1.00 83.35           C  
ATOM   2100  CB  LYS A 289     -39.573   8.140  10.721  1.00 83.35           C  
ATOM   2101  O   LYS A 289     -37.104   9.862  10.537  1.00 83.35           O  
ATOM   2102  CG  LYS A 289     -40.908   8.862  10.818  1.00 83.35           C  
ATOM   2103  CD  LYS A 289     -41.731   8.361  11.998  1.00 83.35           C  
ATOM   2104  CE  LYS A 289     -43.053   9.107  12.116  1.00 83.35           C  
ATOM   2105  NZ  LYS A 289     -43.886   8.583  13.240  1.00 83.35           N  
ATOM   2106  N   ILE A 290     -37.976  10.730   8.902  1.00 81.55           N  
ATOM   2107  CA  ILE A 290     -37.339  12.037   9.024  1.00 81.55           C  
ATOM   2108  C   ILE A 290     -38.400  13.108   9.264  1.00 81.55           C  
ATOM   2109  CB  ILE A 290     -36.506  12.379   7.768  1.00 81.55           C  
ATOM   2110  O   ILE A 290     -39.514  13.015   8.743  1.00 81.55           O  
ATOM   2111  CG1 ILE A 290     -35.402  11.337   7.559  1.00 81.55           C  
ATOM   2112  CG2 ILE A 290     -35.916  13.788   7.880  1.00 81.55           C  
ATOM   2113  CD1 ILE A 290     -34.661  11.477   6.237  1.00 81.55           C  
ATOM   2114  N   GLU A 291     -38.184  14.205  10.109  1.00 76.14           N  
ATOM   2115  CA  GLU A 291     -39.099  15.312  10.372  1.00 76.14           C  
ATOM   2116  C   GLU A 291     -39.187  16.252   9.173  1.00 76.14           C  
ATOM   2117  CB  GLU A 291     -38.661  16.088  11.617  1.00 76.14           C  
ATOM   2118  O   GLU A 291     -38.166  16.734   8.679  1.00 76.14           O  
ATOM   2119  CG  GLU A 291     -38.920  15.351  12.923  1.00 76.14           C  
ATOM   2120  CD  GLU A 291     -38.925  16.266  14.137  1.00 76.14           C  
ATOM   2121  OE1 GLU A 291     -39.320  15.815  15.236  1.00 76.14           O  
ATOM   2122  OE2 GLU A 291     -38.532  17.445  13.988  1.00 76.14           O  
ATOM   2123  N   PRO A 292     -40.157  16.337   8.631  1.00 78.72           N  
ATOM   2124  CA  PRO A 292     -40.337  17.237   7.489  1.00 78.72           C  
ATOM   2125  C   PRO A 292     -39.899  18.668   7.792  1.00 78.72           C  
ATOM   2126  CB  PRO A 292     -41.843  17.172   7.222  1.00 78.72           C  
ATOM   2127  O   PRO A 292     -40.062  19.142   8.919  1.00 78.72           O  
ATOM   2128  CG  PRO A 292     -42.354  16.133   8.167  1.00 78.72           C  
ATOM   2129  CD  PRO A 292     -41.245  15.757   9.108  1.00 78.72           C  
ATOM   2130  N   GLY A 293     -39.225  19.433   7.068  1.00 81.52           N  
ATOM   2131  CA  GLY A 293     -38.807  20.821   7.177  1.00 81.52           C  
ATOM   2132  C   GLY A 293     -37.347  20.977   7.556  1.00 81.52           C  
ATOM   2133  O   GLY A 293     -36.795  22.077   7.483  1.00 81.52           O  
ATOM   2134  N   GLU A 294     -36.665  19.837   7.815  1.00 86.72           N  
ATOM   2135  CA  GLU A 294     -35.248  19.871   8.163  1.00 86.72           C  
ATOM   2136  C   GLU A 294     -34.377  20.012   6.917  1.00 86.72           C  
ATOM   2137  CB  GLU A 294     -34.854  18.612   8.940  1.00 86.72           C  
ATOM   2138  O   GLU A 294     -34.752  19.554   5.836  1.00 86.72           O  
ATOM   2139  CG  GLU A 294     -33.458  18.673   9.542  1.00 86.72           C  
ATOM   2140  CD  GLU A 294     -33.042  17.379  10.224  1.00 86.72           C  
ATOM   2141  OE1 GLU A 294     -31.856  17.248  10.606  1.00 86.72           O  
ATOM   2142  OE2 GLU A 294     -33.907  16.489  10.377  1.00 86.72           O  
ATOM   2143  N   LEU A 295     -33.316  20.786   7.089  1.00 88.01           N  
ATOM   2144  CA  LEU A 295     -32.379  20.956   5.984  1.00 88.01           C  
ATOM   2145  C   LEU A 295     -31.751  19.623   5.593  1.00 88.01           C  
ATOM   2146  CB  LEU A 295     -31.285  21.959   6.359  1.00 88.01           C  
ATOM   2147  O   LEU A 295     -31.517  18.767   6.450  1.00 88.01           O  
ATOM   2148  CG  LEU A 295     -31.689  23.434   6.359  1.00 88.01           C  
ATOM   2149  CD1 LEU A 295     -30.740  24.243   7.237  1.00 88.01           C  
ATOM   2150  CD2 LEU A 295     -31.709  23.984   4.936  1.00 88.01           C  
ATOM   2151  N   TYR A 296     -31.676  19.571   4.355  1.00 87.87           N  
ATOM   2152  CA  TYR A 296     -30.985  18.386   3.860  1.00 87.87           C  
ATOM   2153  C   TYR A 296     -29.621  18.232   4.524  1.00 87.87           C  
ATOM   2154  CB  TYR A 296     -30.819  18.455   2.339  1.00 87.87           C  
ATOM   2155  O   TYR A 296     -28.871  19.203   4.647  1.00 87.87           O  
ATOM   2156  CG  TYR A 296     -30.052  17.292   1.758  1.00 87.87           C  
ATOM   2157  CD1 TYR A 296     -28.716  17.428   1.389  1.00 87.87           C  
ATOM   2158  CD2 TYR A 296     -30.662  16.055   1.577  1.00 87.87           C  
ATOM   2159  CE1 TYR A 296     -28.006  16.360   0.852  1.00 87.87           C  
ATOM   2160  CE2 TYR A 296     -29.961  14.980   1.040  1.00 87.87           C  
ATOM   2161  OH  TYR A 296     -27.937  14.081   0.150  1.00 87.87           O  
ATOM   2162  CZ  TYR A 296     -28.636  15.142   0.682  1.00 87.87           C  
ATOM   2163  N   ASN A 297     -29.321  17.012   5.012  1.00 87.29           N  
ATOM   2164  CA  ASN A 297     -28.061  16.704   5.679  1.00 87.29           C  
ATOM   2165  C   ASN A 297     -27.432  15.428   5.127  1.00 87.29           C  
ATOM   2166  CB  ASN A 297     -28.269  16.582   7.190  1.00 87.29           C  
ATOM   2167  O   ASN A 297     -27.971  14.335   5.309  1.00 87.29           O  
ATOM   2168  CG  ASN A 297     -26.962  16.518   7.956  1.00 87.29           C  
ATOM   2169  ND2 ASN A 297     -26.889  17.243   9.066  1.00 87.29           N  
ATOM   2170  OD1 ASN A 297     -26.026  15.823   7.554  1.00 87.29           O  
ATOM   2171  N   GLY A 298     -26.326  15.545   4.370  1.00 82.43           N  
ATOM   2172  CA  GLY A 298     -25.644  14.410   3.769  1.00 82.43           C  
ATOM   2173  C   GLY A 298     -25.216  13.366   4.782  1.00 82.43           C  
ATOM   2174  O   GLY A 298     -25.303  12.165   4.518  1.00 82.43           O  
ATOM   2175  N   THR A 299     -24.765  13.825   5.924  1.00 83.02           N  
ATOM   2176  CA  THR A 299     -24.327  12.909   6.972  1.00 83.02           C  
ATOM   2177  C   THR A 299     -25.507  12.113   7.522  1.00 83.02           C  
ATOM   2178  CB  THR A 299     -23.634  13.664   8.121  1.00 83.02           C  
ATOM   2179  O   THR A 299     -25.377  10.923   7.815  1.00 83.02           O  
ATOM   2180  CG2 THR A 299     -22.753  12.728   8.942  1.00 83.02           C  
ATOM   2181  OG1 THR A 299     -22.821  14.711   7.575  1.00 83.02           O  
ATOM   2182  N   LYS A 300     -26.631  12.678   7.615  1.00 86.44           N  
ATOM   2183  CA  LYS A 300     -27.832  12.001   8.095  1.00 86.44           C  
ATOM   2184  C   LYS A 300     -28.298  10.940   7.102  1.00 86.44           C  
ATOM   2185  CB  LYS A 300     -28.952  13.010   8.348  1.00 86.44           C  
ATOM   2186  O   LYS A 300     -28.753   9.866   7.502  1.00 86.44           O  
ATOM   2187  CG  LYS A 300     -28.827  13.756   9.669  1.00 86.44           C  
ATOM   2188  CD  LYS A 300     -30.061  14.604   9.951  1.00 86.44           C  
ATOM   2189  CE  LYS A 300     -29.944  15.337  11.280  1.00 86.44           C  
ATOM   2190  NZ  LYS A 300     -31.173  16.129  11.586  1.00 86.44           N  
ATOM   2191  N   VAL A 301     -28.243  11.301   5.883  1.00 85.97           N  
ATOM   2192  CA  VAL A 301     -28.618  10.364   4.829  1.00 85.97           C  
ATOM   2193  C   VAL A 301     -27.688   9.153   4.860  1.00 85.97           C  
ATOM   2194  CB  VAL A 301     -28.579  11.031   3.436  1.00 85.97           C  
ATOM   2195  O   VAL A 301     -28.147   8.009   4.818  1.00 85.97           O  
ATOM   2196  CG1 VAL A 301     -28.765   9.990   2.333  1.00 85.97           C  
ATOM   2197  CG2 VAL A 301     -29.648  12.117   3.335  1.00 85.97           C  
ATOM   2198  N   THR A 302     -26.430   9.416   4.964  1.00 84.07           N  
ATOM   2199  CA  THR A 302     -25.451   8.336   5.021  1.00 84.07           C  
ATOM   2200  C   THR A 302     -25.651   7.490   6.275  1.00 84.07           C  
ATOM   2201  CB  THR A 302     -24.012   8.884   4.992  1.00 84.07           C  
ATOM   2202  O   THR A 302     -25.520   6.265   6.232  1.00 84.07           O  
ATOM   2203  CG2 THR A 302     -22.992   7.750   4.968  1.00 84.07           C  
ATOM   2204  OG1 THR A 302     -23.838   9.692   3.821  1.00 84.07           O  
ATOM   2205  N   LYS A 303     -25.968   8.098   7.304  1.00 84.90           N  
ATOM   2206  CA  LYS A 303     -26.249   7.384   8.547  1.00 84.90           C  
ATOM   2207  C   LYS A 303     -27.469   6.480   8.396  1.00 84.90           C  
ATOM   2208  CB  LYS A 303     -26.467   8.371   9.695  1.00 84.90           C  
ATOM   2209  O   LYS A 303     -27.469   5.344   8.877  1.00 84.90           O  
ATOM   2210  CG  LYS A 303     -26.596   7.713  11.060  1.00 84.90           C  
ATOM   2211  CD  LYS A 303     -26.781   8.746  12.164  1.00 84.90           C  
ATOM   2212  CE  LYS A 303     -27.021   8.086  13.515  1.00 84.90           C  
ATOM   2213  NZ  LYS A 303     -27.202   9.096  14.601  1.00 84.90           N  
ATOM   2214  N   MET A 304     -28.565   6.983   7.809  1.00 86.29           N  
ATOM   2215  CA  MET A 304     -29.759   6.190   7.532  1.00 86.29           C  
ATOM   2216  C   MET A 304     -29.414   4.962   6.696  1.00 86.29           C  
ATOM   2217  CB  MET A 304     -30.811   7.034   6.812  1.00 86.29           C  
ATOM   2218  O   MET A 304     -29.865   3.855   6.997  1.00 86.29           O  
ATOM   2219  CG  MET A 304     -32.123   6.306   6.572  1.00 86.29           C  
ATOM   2220  SD  MET A 304     -33.314   7.304   5.596  1.00 86.29           S  
ATOM   2221  CE  MET A 304     -33.481   8.751   6.678  1.00 86.29           C  
ATOM   2222  N   GLU A 305     -28.596   5.199   5.687  1.00 87.35           N  
ATOM   2223  CA  GLU A 305     -28.154   4.090   4.846  1.00 87.35           C  
ATOM   2224  C   GLU A 305     -27.394   3.048   5.661  1.00 87.35           C  
ATOM   2225  CB  GLU A 305     -27.279   4.601   3.698  1.00 87.35           C  
ATOM   2226  O   GLU A 305     -27.660   1.849   5.548  1.00 87.35           O  
ATOM   2227  CG  GLU A 305     -28.046   5.381   2.640  1.00 87.35           C  
ATOM   2228  CD  GLU A 305     -27.167   5.869   1.500  1.00 87.35           C  
ATOM   2229  OE1 GLU A 305     -27.698   6.470   0.538  1.00 87.35           O  
ATOM   2230  OE2 GLU A 305     -25.937   5.647   1.568  1.00 87.35           O  
ATOM   2231  N   ASP A 306     -26.434   3.520   6.412  1.00 84.36           N  
ATOM   2232  CA  ASP A 306     -25.611   2.634   7.229  1.00 84.36           C  
ATOM   2233  C   ASP A 306     -26.458   1.895   8.262  1.00 84.36           C  
ATOM   2234  CB  ASP A 306     -24.502   3.425   7.927  1.00 84.36           C  
ATOM   2235  O   ASP A 306     -26.228   0.714   8.530  1.00 84.36           O  
ATOM   2236  CG  ASP A 306     -23.381   3.830   6.987  1.00 84.36           C  
ATOM   2237  OD1 ASP A 306     -22.562   4.701   7.353  1.00 84.36           O  
ATOM   2238  OD2 ASP A 306     -23.317   3.277   5.868  1.00 84.36           O  
ATOM   2239  N   ASP A 307     -27.439   2.514   8.845  1.00 86.30           N  
ATOM   2240  CA  ASP A 307     -28.333   1.905   9.825  1.00 86.30           C  
ATOM   2241  C   ASP A 307     -29.139   0.768   9.201  1.00 86.30           C  
ATOM   2242  CB  ASP A 307     -29.275   2.954  10.418  1.00 86.30           C  
ATOM   2243  O   ASP A 307     -29.347  -0.271   9.830  1.00 86.30           O  
ATOM   2244  CG  ASP A 307     -28.584   3.883  11.402  1.00 86.30           C  
ATOM   2245  OD1 ASP A 307     -29.169   4.925  11.770  1.00 86.30           O  
ATOM   2246  OD2 ASP A 307     -27.445   3.572  11.809  1.00 86.30           O  
ATOM   2247  N   ILE A 308     -29.616   1.020   7.921  1.00 87.55           N  
ATOM   2248  CA  ILE A 308     -30.352  -0.015   7.204  1.00 87.55           C  
ATOM   2249  C   ILE A 308     -29.435  -1.206   6.932  1.00 87.55           C  
ATOM   2250  CB  ILE A 308     -30.939   0.522   5.879  1.00 87.55           C  
ATOM   2251  O   ILE A 308     -29.831  -2.358   7.121  1.00 87.55           O  
ATOM   2252  CG1 ILE A 308     -32.031   1.561   6.162  1.00 87.55           C  
ATOM   2253  CG2 ILE A 308     -31.483  -0.626   5.024  1.00 87.55           C  
ATOM   2254  CD1 ILE A 308     -32.536   2.280   4.919  1.00 87.55           C  
ATOM   2255  N   LYS A 309     -28.253  -0.953   6.556  1.00 85.08           N  
ATOM   2256  CA  LYS A 309     -27.272  -2.006   6.307  1.00 85.08           C  
ATOM   2257  C   LYS A 309     -26.987  -2.803   7.576  1.00 85.08           C  
ATOM   2258  CB  LYS A 309     -25.974  -1.412   5.758  1.00 85.08           C  
ATOM   2259  O   LYS A 309     -26.916  -4.033   7.540  1.00 85.08           O  
ATOM   2260  CG  LYS A 309     -26.064  -0.960   4.308  1.00 85.08           C  
ATOM   2261  CD  LYS A 309     -24.729  -0.427   3.805  1.00 85.08           C  
ATOM   2262  CE  LYS A 309     -24.853   0.164   2.407  1.00 85.08           C  
ATOM   2263  NZ  LYS A 309     -23.564   0.759   1.941  1.00 85.08           N  
ATOM   2264  N   LYS A 310     -26.795  -2.052   8.538  1.00 83.09           N  
ATOM   2265  CA  LYS A 310     -26.536  -2.688   9.827  1.00 83.09           C  
ATOM   2266  C   LYS A 310     -27.699  -3.585  10.240  1.00 83.09           C  
ATOM   2267  CB  LYS A 310     -26.280  -1.633  10.904  1.00 83.09           C  
ATOM   2268  O   LYS A 310     -27.489  -4.689  10.748  1.00 83.09           O  
ATOM   2269  CG  LYS A 310     -24.873  -1.054  10.881  1.00 83.09           C  
ATOM   2270  CD  LYS A 310     -24.664  -0.047  12.005  1.00 83.09           C  
ATOM   2271  CE  LYS A 310     -23.297   0.618  11.914  1.00 83.09           C  
ATOM   2272  NZ  LYS A 310     -23.118   1.662  12.967  1.00 83.09           N  
ATOM   2273  N   LEU A 311     -29.010  -3.148  10.172  1.00 84.41           N  
ATOM   2274  CA  LEU A 311     -30.200  -3.932  10.484  1.00 84.41           C  
ATOM   2275  C   LEU A 311     -30.221  -5.230   9.684  1.00 84.41           C  
ATOM   2276  CB  LEU A 311     -31.466  -3.122  10.197  1.00 84.41           C  
ATOM   2277  O   LEU A 311     -30.387  -6.312  10.253  1.00 84.41           O  
ATOM   2278  CG  LEU A 311     -32.797  -3.833  10.445  1.00 84.41           C  
ATOM   2279  CD1 LEU A 311     -33.004  -4.065  11.938  1.00 84.41           C  
ATOM   2280  CD2 LEU A 311     -33.952  -3.028   9.858  1.00 84.41           C  
ATOM   2281  N   LEU A 312     -29.938  -5.063   8.358  1.00 84.59           N  
ATOM   2282  CA  LEU A 312     -29.936  -6.239   7.494  1.00 84.59           C  
ATOM   2283  C   LEU A 312     -28.761  -7.154   7.824  1.00 84.59           C  
ATOM   2284  CB  LEU A 312     -29.876  -5.823   6.022  1.00 84.59           C  
ATOM   2285  O   LEU A 312     -28.892  -8.379   7.779  1.00 84.59           O  
ATOM   2286  CG  LEU A 312     -31.124  -5.141   5.459  1.00 84.59           C  
ATOM   2287  CD1 LEU A 312     -30.863  -4.645   4.041  1.00 84.59           C  
ATOM   2288  CD2 LEU A 312     -32.314  -6.094   5.488  1.00 84.59           C  
ATOM   2289  N   GLY A 313     -27.690  -6.517   8.079  1.00 78.35           N  
ATOM   2290  CA  GLY A 313     -26.524  -7.277   8.500  1.00 78.35           C  
ATOM   2291  C   GLY A 313     -26.766  -8.096   9.754  1.00 78.35           C  
ATOM   2292  O   GLY A 313     -26.266  -9.215   9.877  1.00 78.35           O  
ATOM   2293  N   ARG A 314     -27.533  -7.665  10.661  1.00 74.17           N  
ATOM   2294  CA  ARG A 314     -27.884  -8.345  11.903  1.00 74.17           C  
ATOM   2295  C   ARG A 314     -28.665  -9.624  11.625  1.00 74.17           C  
ATOM   2296  CB  ARG A 314     -28.699  -7.420  12.811  1.00 74.17           C  
ATOM   2297  O   ARG A 314     -28.650 -10.555  12.433  1.00 74.17           O  
ATOM   2298  CG  ARG A 314     -27.858  -6.413  13.579  1.00 74.17           C  
ATOM   2299  CD  ARG A 314     -28.693  -5.626  14.578  1.00 74.17           C  
ATOM   2300  NE  ARG A 314     -27.943  -4.510  15.148  1.00 74.17           N  
ATOM   2301  NH1 ARG A 314     -29.693  -3.720  16.433  1.00 74.17           N  
ATOM   2302  NH2 ARG A 314     -27.664  -2.654  16.471  1.00 74.17           N  
ATOM   2303  CZ  ARG A 314     -28.435  -3.630  16.016  1.00 74.17           C  
ATOM   2304  N   TYR A 315     -29.204  -9.673  10.478  1.00 77.60           N  
ATOM   2305  CA  TYR A 315     -30.014 -10.838  10.140  1.00 77.60           C  
ATOM   2306  C   TYR A 315     -29.273 -11.758   9.178  1.00 77.60           C  
ATOM   2307  CB  TYR A 315     -31.348 -10.404   9.524  1.00 77.60           C  
ATOM   2308  O   TYR A 315     -29.876 -12.644   8.567  1.00 77.60           O  
ATOM   2309  CG  TYR A 315     -32.277  -9.728  10.502  1.00 77.60           C  
ATOM   2310  CD1 TYR A 315     -32.906 -10.453  11.511  1.00 77.60           C  
ATOM   2311  CD2 TYR A 315     -32.528  -8.362  10.419  1.00 77.60           C  
ATOM   2312  CE1 TYR A 315     -33.765  -9.834  12.414  1.00 77.60           C  
ATOM   2313  CE2 TYR A 315     -33.385  -7.733  11.317  1.00 77.60           C  
ATOM   2314  OH  TYR A 315     -34.846  -7.858  13.200  1.00 77.60           O  
ATOM   2315  CZ  TYR A 315     -33.997  -8.476  12.309  1.00 77.60           C  
ATOM   2316  N   GLY A 316     -27.941 -11.573   8.917  1.00 73.88           N  
ATOM   2317  CA  GLY A 316     -27.100 -12.502   8.178  1.00 73.88           C  
ATOM   2318  C   GLY A 316     -26.895 -12.099   6.731  1.00 73.88           C  
ATOM   2319  O   GLY A 316     -26.247 -12.817   5.966  1.00 73.88           O  
ATOM   2320  N   TYR A 317     -27.551 -11.042   6.236  1.00 80.49           N  
ATOM   2321  CA  TYR A 317     -27.291 -10.541   4.892  1.00 80.49           C  
ATOM   2322  C   TYR A 317     -25.971  -9.780   4.839  1.00 80.49           C  
ATOM   2323  CB  TYR A 317     -28.434  -9.635   4.425  1.00 80.49           C  
ATOM   2324  O   TYR A 317     -25.919  -8.592   5.167  1.00 80.49           O  
ATOM   2325  CG  TYR A 317     -29.779 -10.320   4.397  1.00 80.49           C  
ATOM   2326  CD1 TYR A 317     -30.158 -11.109   3.314  1.00 80.49           C  
ATOM   2327  CD2 TYR A 317     -30.673 -10.180   5.453  1.00 80.49           C  
ATOM   2328  CE1 TYR A 317     -31.396 -11.742   3.283  1.00 80.49           C  
ATOM   2329  CE2 TYR A 317     -31.914 -10.807   5.433  1.00 80.49           C  
ATOM   2330  OH  TYR A 317     -33.494 -12.208   4.320  1.00 80.49           O  
ATOM   2331  CZ  TYR A 317     -32.266 -11.585   4.345  1.00 80.49           C  
ATOM   2332  N   ALA A 318     -24.845 -10.451   4.348  1.00 70.01           N  
ATOM   2333  CA  ALA A 318     -23.461 -10.016   4.516  1.00 70.01           C  
ATOM   2334  C   ALA A 318     -23.152  -8.815   3.628  1.00 70.01           C  
ATOM   2335  CB  ALA A 318     -22.501 -11.162   4.209  1.00 70.01           C  
ATOM   2336  O   ALA A 318     -22.442  -7.895   4.041  1.00 70.01           O  
ATOM   2337  N   TYR A 319     -23.872  -8.697   2.688  1.00 74.26           N  
ATOM   2338  CA  TYR A 319     -23.509  -7.630   1.762  1.00 74.26           C  
ATOM   2339  C   TYR A 319     -24.751  -6.930   1.224  1.00 74.26           C  
ATOM   2340  CB  TYR A 319     -22.679  -8.184   0.601  1.00 74.26           C  
ATOM   2341  O   TYR A 319     -24.992  -6.922   0.015  1.00 74.26           O  
ATOM   2342  CG  TYR A 319     -21.408  -8.872   1.038  1.00 74.26           C  
ATOM   2343  CD1 TYR A 319     -20.301  -8.135   1.453  1.00 74.26           C  
ATOM   2344  CD2 TYR A 319     -21.311 -10.259   1.037  1.00 74.26           C  
ATOM   2345  CE1 TYR A 319     -19.127  -8.764   1.854  1.00 74.26           C  
ATOM   2346  CE2 TYR A 319     -20.143 -10.899   1.437  1.00 74.26           C  
ATOM   2347  OH  TYR A 319     -17.899 -10.773   2.240  1.00 74.26           O  
ATOM   2348  CZ  TYR A 319     -19.058 -10.145   1.843  1.00 74.26           C  
ATOM   2349  N   PRO A 320     -25.527  -6.359   2.182  1.00 85.44           N  
ATOM   2350  CA  PRO A 320     -26.679  -5.625   1.654  1.00 85.44           C  
ATOM   2351  C   PRO A 320     -26.276  -4.363   0.893  1.00 85.44           C  
ATOM   2352  CB  PRO A 320     -27.479  -5.273   2.910  1.00 85.44           C  
ATOM   2353  O   PRO A 320     -25.304  -3.699   1.263  1.00 85.44           O  
ATOM   2354  CG  PRO A 320     -26.468  -5.233   4.009  1.00 85.44           C  
ATOM   2355  CD  PRO A 320     -25.372  -6.207   3.685  1.00 85.44           C  
ATOM   2356  N   ARG A 321     -26.996  -4.118  -0.202  1.00 83.77           N  
ATOM   2357  CA  ARG A 321     -26.750  -2.903  -0.971  1.00 83.77           C  
ATOM   2358  C   ARG A 321     -27.880  -1.897  -0.783  1.00 83.77           C  
ATOM   2359  CB  ARG A 321     -26.581  -3.230  -2.456  1.00 83.77           C  
ATOM   2360  O   ARG A 321     -29.050  -2.224  -0.992  1.00 83.77           O  
ATOM   2361  CG  ARG A 321     -25.301  -3.984  -2.779  1.00 83.77           C  
ATOM   2362  CD  ARG A 321     -25.142  -4.210  -4.276  1.00 83.77           C  
ATOM   2363  NE  ARG A 321     -25.070  -5.632  -4.602  1.00 83.77           N  
ATOM   2364  NH1 ARG A 321     -23.817  -5.340  -6.521  1.00 83.77           N  
ATOM   2365  NH2 ARG A 321     -24.439  -7.446  -5.862  1.00 83.77           N  
ATOM   2366  CZ  ARG A 321     -24.442  -6.136  -5.661  1.00 83.77           C  
ATOM   2367  N   VAL A 322     -27.581  -0.768  -0.175  1.00 87.72           N  
ATOM   2368  CA  VAL A 322     -28.557   0.300   0.016  1.00 87.72           C  
ATOM   2369  C   VAL A 322     -28.136   1.533  -0.780  1.00 87.72           C  
ATOM   2370  CB  VAL A 322     -28.720   0.659   1.510  1.00 87.72           C  
ATOM   2371  O   VAL A 322     -27.027   2.042  -0.607  1.00 87.72           O  
ATOM   2372  CG1 VAL A 322     -29.811   1.713   1.695  1.00 87.72           C  
ATOM   2373  CG2 VAL A 322     -29.036  -0.592   2.328  1.00 87.72           C  
ATOM   2374  N   GLN A 323     -28.841   2.031  -1.694  1.00 83.84           N  
ATOM   2375  CA  GLN A 323     -28.560   3.215  -2.498  1.00 83.84           C  
ATOM   2376  C   GLN A 323     -29.640   4.277  -2.310  1.00 83.84           C  
ATOM   2377  CB  GLN A 323     -28.440   2.844  -3.977  1.00 83.84           C  
ATOM   2378  O   GLN A 323     -30.831   3.991  -2.457  1.00 83.84           O  
ATOM   2379  CG  GLN A 323     -27.230   1.977  -4.297  1.00 83.84           C  
ATOM   2380  CD  GLN A 323     -27.179   1.556  -5.754  1.00 83.84           C  
ATOM   2381  NE2 GLN A 323     -26.273   0.638  -6.074  1.00 83.84           N  
ATOM   2382  OE1 GLN A 323     -27.947   2.051  -6.584  1.00 83.84           O  
ATOM   2383  N   SER A 324     -29.318   5.582  -1.976  1.00 85.58           N  
ATOM   2384  CA  SER A 324     -30.250   6.692  -1.804  1.00 85.58           C  
ATOM   2385  C   SER A 324     -30.116   7.707  -2.934  1.00 85.58           C  
ATOM   2386  CB  SER A 324     -30.021   7.381  -0.458  1.00 85.58           C  
ATOM   2387  O   SER A 324     -29.006   8.119  -3.276  1.00 85.58           O  
ATOM   2388  OG  SER A 324     -30.015   6.435   0.597  1.00 85.58           O  
ATOM   2389  N   MET A 325     -31.100   8.022  -3.513  1.00 77.32           N  
ATOM   2390  CA  MET A 325     -31.109   8.994  -4.603  1.00 77.32           C  
ATOM   2391  C   MET A 325     -32.044  10.157  -4.288  1.00 77.32           C  
ATOM   2392  CB  MET A 325     -31.528   8.327  -5.915  1.00 77.32           C  
ATOM   2393  O   MET A 325     -33.258   9.974  -4.190  1.00 77.32           O  
ATOM   2394  CG  MET A 325     -30.559   7.259  -6.396  1.00 77.32           C  
ATOM   2395  SD  MET A 325     -31.168   6.379  -7.887  1.00 77.32           S  
ATOM   2396  CE  MET A 325     -29.945   6.933  -9.107  1.00 77.32           C  
ATOM   2397  N   PRO A 326     -31.545  11.448  -4.068  1.00 85.01           N  
ATOM   2398  CA  PRO A 326     -32.402  12.604  -3.797  1.00 85.01           C  
ATOM   2399  C   PRO A 326     -33.125  13.108  -5.043  1.00 85.01           C  
ATOM   2400  CB  PRO A 326     -31.420  13.656  -3.273  1.00 85.01           C  
ATOM   2401  O   PRO A 326     -32.508  13.258  -6.101  1.00 85.01           O  
ATOM   2402  CG  PRO A 326     -30.081  13.204  -3.760  1.00 85.01           C  
ATOM   2403  CD  PRO A 326     -30.158  11.737  -4.075  1.00 85.01           C  
ATOM   2404  N   GLU A 327     -34.304  13.253  -5.110  1.00 86.29           N  
ATOM   2405  CA  GLU A 327     -35.093  13.910  -6.147  1.00 86.29           C  
ATOM   2406  C   GLU A 327     -35.332  15.380  -5.811  1.00 86.29           C  
ATOM   2407  CB  GLU A 327     -36.430  13.191  -6.342  1.00 86.29           C  
ATOM   2408  O   GLU A 327     -36.145  15.698  -4.940  1.00 86.29           O  
ATOM   2409  CG  GLU A 327     -37.082  13.460  -7.691  1.00 86.29           C  
ATOM   2410  CD  GLU A 327     -38.446  12.805  -7.839  1.00 86.29           C  
ATOM   2411  OE1 GLU A 327     -39.178  13.138  -8.799  1.00 86.29           O  
ATOM   2412  OE2 GLU A 327     -38.786  11.953  -6.988  1.00 86.29           O  
ATOM   2413  N   ILE A 328     -34.649  16.366  -6.352  1.00 87.11           N  
ATOM   2414  CA  ILE A 328     -34.636  17.786  -6.016  1.00 87.11           C  
ATOM   2415  C   ILE A 328     -35.778  18.497  -6.738  1.00 87.11           C  
ATOM   2416  CB  ILE A 328     -33.283  18.439  -6.377  1.00 87.11           C  
ATOM   2417  O   ILE A 328     -35.954  18.332  -7.948  1.00 87.11           O  
ATOM   2418  CG1 ILE A 328     -32.136  17.729  -5.649  1.00 87.11           C  
ATOM   2419  CG2 ILE A 328     -33.300  19.934  -6.044  1.00 87.11           C  
ATOM   2420  CD1 ILE A 328     -30.751  18.145  -6.124  1.00 87.11           C  
ATOM   2421  N   ASN A 329     -36.577  19.281  -6.033  1.00 86.51           N  
ATOM   2422  CA  ASN A 329     -37.593  20.185  -6.561  1.00 86.51           C  
ATOM   2423  C   ASN A 329     -37.162  21.644  -6.443  1.00 86.51           C  
ATOM   2424  CB  ASN A 329     -38.929  19.967  -5.848  1.00 86.51           C  
ATOM   2425  O   ASN A 329     -37.220  22.227  -5.359  1.00 86.51           O  
ATOM   2426  CG  ASN A 329     -40.080  20.673  -6.536  1.00 86.51           C  
ATOM   2427  ND2 ASN A 329     -41.290  20.159  -6.345  1.00 86.51           N  
ATOM   2428  OD1 ASN A 329     -39.885  21.672  -7.233  1.00 86.51           O  
ATOM   2429  N   ASP A 330     -36.735  22.275  -7.450  1.00 87.30           N  
ATOM   2430  CA  ASP A 330     -36.172  23.622  -7.467  1.00 87.30           C  
ATOM   2431  C   ASP A 330     -37.250  24.672  -7.212  1.00 87.30           C  
ATOM   2432  CB  ASP A 330     -35.476  23.896  -8.802  1.00 87.30           C  
ATOM   2433  O   ASP A 330     -36.956  25.767  -6.728  1.00 87.30           O  
ATOM   2434  CG  ASP A 330     -34.179  23.123  -8.964  1.00 87.30           C  
ATOM   2435  OD1 ASP A 330     -33.862  22.694 -10.095  1.00 87.30           O  
ATOM   2436  OD2 ASP A 330     -33.468  22.940  -7.952  1.00 87.30           O  
ATOM   2437  N   ALA A 331     -38.392  24.434  -7.372  1.00 85.96           N  
ATOM   2438  CA  ALA A 331     -39.502  25.370  -7.213  1.00 85.96           C  
ATOM   2439  C   ALA A 331     -39.757  25.673  -5.740  1.00 85.96           C  
ATOM   2440  CB  ALA A 331     -40.765  24.814  -7.865  1.00 85.96           C  
ATOM   2441  O   ALA A 331     -39.840  26.839  -5.344  1.00 85.96           O  
ATOM   2442  N   ASP A 332     -39.550  24.486  -5.043  1.00 87.24           N  
ATOM   2443  CA  ASP A 332     -39.835  24.704  -3.628  1.00 87.24           C  
ATOM   2444  C   ASP A 332     -38.580  24.509  -2.779  1.00 87.24           C  
ATOM   2445  CB  ASP A 332     -40.943  23.762  -3.152  1.00 87.24           C  
ATOM   2446  O   ASP A 332     -38.635  24.599  -1.551  1.00 87.24           O  
ATOM   2447  CG  ASP A 332     -40.597  22.295  -3.342  1.00 87.24           C  
ATOM   2448  OD1 ASP A 332     -41.403  21.423  -2.951  1.00 87.24           O  
ATOM   2449  OD2 ASP A 332     -39.508  22.009  -3.884  1.00 87.24           O  
ATOM   2450  N   LYS A 333     -37.609  24.287  -3.375  1.00 90.45           N  
ATOM   2451  CA  LYS A 333     -36.314  24.122  -2.720  1.00 90.45           C  
ATOM   2452  C   LYS A 333     -36.360  22.998  -1.689  1.00 90.45           C  
ATOM   2453  CB  LYS A 333     -35.879  25.427  -2.053  1.00 90.45           C  
ATOM   2454  O   LYS A 333     -35.880  23.159  -0.565  1.00 90.45           O  
ATOM   2455  CG  LYS A 333     -35.742  26.598  -3.015  1.00 90.45           C  
ATOM   2456  CD  LYS A 333     -34.551  26.417  -3.948  1.00 90.45           C  
ATOM   2457  CE  LYS A 333     -34.346  27.637  -4.836  1.00 90.45           C  
ATOM   2458  NZ  LYS A 333     -33.245  27.425  -5.823  1.00 90.45           N  
ATOM   2459  N   THR A 334     -37.088  21.896  -2.006  1.00 90.44           N  
ATOM   2460  CA  THR A 334     -37.188  20.708  -1.165  1.00 90.44           C  
ATOM   2461  C   THR A 334     -36.588  19.495  -1.870  1.00 90.44           C  
ATOM   2462  CB  THR A 334     -38.651  20.413  -0.786  1.00 90.44           C  
ATOM   2463  O   THR A 334     -36.443  19.490  -3.094  1.00 90.44           O  
ATOM   2464  CG2 THR A 334     -39.258  21.568   0.003  1.00 90.44           C  
ATOM   2465  OG1 THR A 334     -39.416  20.210  -1.980  1.00 90.44           O  
ATOM   2466  N   VAL A 335     -36.176  18.362  -1.180  1.00 89.87           N  
ATOM   2467  CA  VAL A 335     -35.590  17.142  -1.725  1.00 89.87           C  
ATOM   2468  C   VAL A 335     -36.325  15.923  -1.171  1.00 89.87           C  
ATOM   2469  CB  VAL A 335     -34.081  17.045  -1.406  1.00 89.87           C  
ATOM   2470  O   VAL A 335     -36.584  15.840   0.031  1.00 89.87           O  
ATOM   2471  CG1 VAL A 335     -33.525  15.687  -1.834  1.00 89.87           C  
ATOM   2472  CG2 VAL A 335     -33.318  18.178  -2.090  1.00 89.87           C  
ATOM   2473  N   LYS A 336     -36.996  15.062  -2.063  1.00 89.16           N  
ATOM   2474  CA  LYS A 336     -37.522  13.751  -1.691  1.00 89.16           C  
ATOM   2475  C   LYS A 336     -36.461  12.666  -1.856  1.00 89.16           C  
ATOM   2476  CB  LYS A 336     -38.754  13.410  -2.529  1.00 89.16           C  
ATOM   2477  O   LYS A 336     -35.864  12.532  -2.926  1.00 89.16           O  
ATOM   2478  CG  LYS A 336     -39.429  12.104  -2.135  1.00 89.16           C  
ATOM   2479  CD  LYS A 336     -40.657  11.828  -2.993  1.00 89.16           C  
ATOM   2480  CE  LYS A 336     -41.314  10.506  -2.621  1.00 89.16           C  
ATOM   2481  NZ  LYS A 336     -42.526  10.236  -3.452  1.00 89.16           N  
ATOM   2482  N   LEU A 337     -36.132  11.807  -0.845  1.00 88.28           N  
ATOM   2483  CA  LEU A 337     -35.071  10.805  -0.859  1.00 88.28           C  
ATOM   2484  C   LEU A 337     -35.620   9.437  -1.249  1.00 88.28           C  
ATOM   2485  CB  LEU A 337     -34.392  10.725   0.510  1.00 88.28           C  
ATOM   2486  O   LEU A 337     -36.540   8.926  -0.606  1.00 88.28           O  
ATOM   2487  CG  LEU A 337     -33.069   9.959   0.567  1.00 88.28           C  
ATOM   2488  CD1 LEU A 337     -31.959  10.770  -0.093  1.00 88.28           C  
ATOM   2489  CD2 LEU A 337     -32.707   9.622   2.010  1.00 88.28           C  
ATOM   2490  N   ARG A 338     -35.378   8.894  -2.342  1.00 88.35           N  
ATOM   2491  CA  ARG A 338     -35.691   7.526  -2.741  1.00 88.35           C  
ATOM   2492  C   ARG A 338     -34.570   6.570  -2.346  1.00 88.35           C  
ATOM   2493  CB  ARG A 338     -35.939   7.449  -4.249  1.00 88.35           C  
ATOM   2494  O   ARG A 338     -33.446   6.687  -2.838  1.00 88.35           O  
ATOM   2495  CG  ARG A 338     -37.209   8.151  -4.702  1.00 88.35           C  
ATOM   2496  CD  ARG A 338     -37.461   7.957  -6.191  1.00 88.35           C  
ATOM   2497  NE  ARG A 338     -38.607   8.737  -6.650  1.00 88.35           N  
ATOM   2498  NH1 ARG A 338     -38.513   7.978  -8.830  1.00 88.35           N  
ATOM   2499  NH2 ARG A 338     -40.128   9.478  -8.202  1.00 88.35           N  
ATOM   2500  CZ  ARG A 338     -39.080   8.729  -7.893  1.00 88.35           C  
ATOM   2501  N   VAL A 339     -34.856   5.598  -1.482  1.00 88.04           N  
ATOM   2502  CA  VAL A 339     -33.854   4.670  -0.967  1.00 88.04           C  
ATOM   2503  C   VAL A 339     -34.111   3.271  -1.523  1.00 88.04           C  
ATOM   2504  CB  VAL A 339     -33.851   4.638   0.578  1.00 88.04           C  
ATOM   2505  O   VAL A 339     -35.189   2.706  -1.324  1.00 88.04           O  
ATOM   2506  CG1 VAL A 339     -32.765   3.696   1.096  1.00 88.04           C  
ATOM   2507  CG2 VAL A 339     -33.655   6.045   1.140  1.00 88.04           C  
ATOM   2508  N   ASN A 340     -33.358   2.641  -2.381  1.00 87.51           N  
ATOM   2509  CA  ASN A 340     -33.429   1.287  -2.920  1.00 87.51           C  
ATOM   2510  C   ASN A 340     -32.573   0.316  -2.112  1.00 87.51           C  
ATOM   2511  CB  ASN A 340     -33.005   1.272  -4.390  1.00 87.51           C  
ATOM   2512  O   ASN A 340     -31.370   0.530  -1.949  1.00 87.51           O  
ATOM   2513  CG  ASN A 340     -33.128  -0.102  -5.019  1.00 87.51           C  
ATOM   2514  ND2 ASN A 340     -32.650  -0.235  -6.251  1.00 87.51           N  
ATOM   2515  OD1 ASN A 340     -33.648  -1.036  -4.404  1.00 87.51           O  
ATOM   2516  N   VAL A 341     -33.166  -0.794  -1.532  1.00 86.97           N  
ATOM   2517  CA  VAL A 341     -32.479  -1.743  -0.661  1.00 86.97           C  
ATOM   2518  C   VAL A 341     -32.405  -3.108  -1.340  1.00 86.97           C  
ATOM   2519  CB  VAL A 341     -33.180  -1.866   0.710  1.00 86.97           C  
ATOM   2520  O   VAL A 341     -33.400  -3.590  -1.889  1.00 86.97           O  
ATOM   2521  CG1 VAL A 341     -32.443  -2.859   1.606  1.00 86.97           C  
ATOM   2522  CG2 VAL A 341     -33.274  -0.499   1.385  1.00 86.97           C  
ATOM   2523  N   ASP A 342     -31.287  -3.777  -1.565  1.00 86.13           N  
ATOM   2524  CA  ASP A 342     -31.046  -5.150  -1.997  1.00 86.13           C  
ATOM   2525  C   ASP A 342     -30.331  -5.950  -0.911  1.00 86.13           C  
ATOM   2526  CB  ASP A 342     -30.228  -5.170  -3.290  1.00 86.13           C  
ATOM   2527  O   ASP A 342     -29.126  -5.791  -0.707  1.00 86.13           O  
ATOM   2528  CG  ASP A 342     -30.086  -6.562  -3.880  1.00 86.13           C  
ATOM   2529  OD1 ASP A 342     -29.368  -6.727  -4.890  1.00 86.13           O  
ATOM   2530  OD2 ASP A 342     -30.701  -7.503  -3.332  1.00 86.13           O  
ATOM   2531  N   ALA A 343     -31.066  -6.946  -0.255  1.00 84.82           N  
ATOM   2532  CA  ALA A 343     -30.549  -7.653   0.914  1.00 84.82           C  
ATOM   2533  C   ALA A 343     -29.487  -8.672   0.513  1.00 84.82           C  
ATOM   2534  CB  ALA A 343     -31.686  -8.342   1.664  1.00 84.82           C  
ATOM   2535  O   ALA A 343     -28.573  -8.963   1.288  1.00 84.82           O  
ATOM   2536  N   GLY A 344     -29.296  -9.063  -0.621  1.00 82.51           N  
ATOM   2537  CA  GLY A 344     -28.393 -10.117  -1.055  1.00 82.51           C  
ATOM   2538  C   GLY A 344     -28.644 -11.442  -0.361  1.00 82.51           C  
ATOM   2539  O   GLY A 344     -29.743 -11.687   0.140  1.00 82.51           O  
ATOM   2540  N   ASN A 345     -27.920 -12.691  -0.617  1.00 79.75           N  
ATOM   2541  CA  ASN A 345     -28.041 -14.002   0.011  1.00 79.75           C  
ATOM   2542  C   ASN A 345     -27.265 -14.069   1.323  1.00 79.75           C  
ATOM   2543  CB  ASN A 345     -27.567 -15.100  -0.944  1.00 79.75           C  
ATOM   2544  O   ASN A 345     -26.368 -13.258   1.561  1.00 79.75           O  
ATOM   2545  CG  ASN A 345     -28.411 -15.186  -2.200  1.00 79.75           C  
ATOM   2546  ND2 ASN A 345     -27.822 -15.695  -3.276  1.00 79.75           N  
ATOM   2547  OD1 ASN A 345     -29.582 -14.797  -2.204  1.00 79.75           O  
ATOM   2548  N   ARG A 346     -27.726 -14.878   2.251  1.00 84.48           N  
ATOM   2549  CA  ARG A 346     -27.011 -15.112   3.502  1.00 84.48           C  
ATOM   2550  C   ARG A 346     -25.759 -15.950   3.269  1.00 84.48           C  
ATOM   2551  CB  ARG A 346     -27.921 -15.802   4.520  1.00 84.48           C  
ATOM   2552  O   ARG A 346     -25.753 -16.846   2.422  1.00 84.48           O  
ATOM   2553  CG  ARG A 346     -29.065 -14.930   5.014  1.00 84.48           C  
ATOM   2554  CD  ARG A 346     -29.977 -15.685   5.971  1.00 84.48           C  
ATOM   2555  NE  ARG A 346     -31.101 -14.862   6.406  1.00 84.48           N  
ATOM   2556  NH1 ARG A 346     -32.170 -16.561   7.551  1.00 84.48           N  
ATOM   2557  NH2 ARG A 346     -33.088 -14.461   7.487  1.00 84.48           N  
ATOM   2558  CZ  ARG A 346     -32.117 -15.296   7.147  1.00 84.48           C  
ATOM   2559  N   PHE A 347     -24.729 -15.614   3.893  1.00 86.60           N  
ATOM   2560  CA  PHE A 347     -23.486 -16.377   3.874  1.00 86.60           C  
ATOM   2561  C   PHE A 347     -23.159 -16.912   5.263  1.00 86.60           C  
ATOM   2562  CB  PHE A 347     -22.331 -15.513   3.359  1.00 86.60           C  
ATOM   2563  O   PHE A 347     -23.493 -16.285   6.271  1.00 86.60           O  
ATOM   2564  CG  PHE A 347     -22.425 -15.184   1.893  1.00 86.60           C  
ATOM   2565  CD1 PHE A 347     -21.809 -15.992   0.945  1.00 86.60           C  
ATOM   2566  CD2 PHE A 347     -23.131 -14.068   1.464  1.00 86.60           C  
ATOM   2567  CE1 PHE A 347     -21.895 -15.690  -0.412  1.00 86.60           C  
ATOM   2568  CE2 PHE A 347     -23.221 -13.760   0.109  1.00 86.60           C  
ATOM   2569  CZ  PHE A 347     -22.601 -14.572  -0.827  1.00 86.60           C  
ATOM   2570  N   TYR A 348     -22.593 -18.142   5.323  1.00 89.35           N  
ATOM   2571  CA  TYR A 348     -22.245 -18.763   6.596  1.00 89.35           C  
ATOM   2572  C   TYR A 348     -20.738 -18.961   6.711  1.00 89.35           C  
ATOM   2573  CB  TYR A 348     -22.962 -20.108   6.752  1.00 89.35           C  
ATOM   2574  O   TYR A 348     -20.077 -19.323   5.735  1.00 89.35           O  
ATOM   2575  CG  TYR A 348     -24.466 -19.991   6.802  1.00 89.35           C  
ATOM   2576  CD1 TYR A 348     -25.124 -19.725   8.000  1.00 89.35           C  
ATOM   2577  CD2 TYR A 348     -25.232 -20.149   5.652  1.00 89.35           C  
ATOM   2578  CE1 TYR A 348     -26.510 -19.619   8.052  1.00 89.35           C  
ATOM   2579  CE2 TYR A 348     -26.618 -20.045   5.691  1.00 89.35           C  
ATOM   2580  OH  TYR A 348     -28.620 -19.675   6.938  1.00 89.35           O  
ATOM   2581  CZ  TYR A 348     -27.247 -19.779   6.894  1.00 89.35           C  
ATOM   2582  N   VAL A 349     -20.142 -18.674   7.856  1.00 92.05           N  
ATOM   2583  CA  VAL A 349     -18.709 -18.802   8.104  1.00 92.05           C  
ATOM   2584  C   VAL A 349     -18.376 -20.244   8.481  1.00 92.05           C  
ATOM   2585  CB  VAL A 349     -18.238 -17.838   9.217  1.00 92.05           C  
ATOM   2586  O   VAL A 349     -18.837 -20.746   9.509  1.00 92.05           O  
ATOM   2587  CG1 VAL A 349     -16.738 -17.989   9.462  1.00 92.05           C  
ATOM   2588  CG2 VAL A 349     -18.581 -16.395   8.852  1.00 92.05           C  
ATOM   2589  N   ARG A 350     -17.502 -20.912   7.597  1.00 89.51           N  
ATOM   2590  CA  ARG A 350     -17.107 -22.291   7.865  1.00 89.51           C  
ATOM   2591  C   ARG A 350     -15.966 -22.348   8.876  1.00 89.51           C  
ATOM   2592  CB  ARG A 350     -16.696 -22.995   6.570  1.00 89.51           C  
ATOM   2593  O   ARG A 350     -16.053 -23.059   9.879  1.00 89.51           O  
ATOM   2594  CG  ARG A 350     -16.345 -24.463   6.752  1.00 89.51           C  
ATOM   2595  CD  ARG A 350     -15.733 -25.057   5.491  1.00 89.51           C  
ATOM   2596  NE  ARG A 350     -14.361 -24.598   5.291  1.00 89.51           N  
ATOM   2597  NH1 ARG A 350     -14.067 -25.700   3.281  1.00 89.51           N  
ATOM   2598  NH2 ARG A 350     -12.366 -24.442   4.164  1.00 89.51           N  
ATOM   2599  CZ  ARG A 350     -13.601 -24.914   4.246  1.00 89.51           C  
ATOM   2600  N   LYS A 351     -14.858 -21.547   8.688  1.00 89.93           N  
ATOM   2601  CA  LYS A 351     -13.704 -21.511   9.581  1.00 89.93           C  
ATOM   2602  C   LYS A 351     -13.132 -20.100   9.685  1.00 89.93           C  
ATOM   2603  CB  LYS A 351     -12.622 -22.480   9.101  1.00 89.93           C  
ATOM   2604  O   LYS A 351     -13.114 -19.358   8.700  1.00 89.93           O  
ATOM   2605  CG  LYS A 351     -12.946 -23.945   9.356  1.00 89.93           C  
ATOM   2606  CD  LYS A 351     -11.786 -24.851   8.961  1.00 89.93           C  
ATOM   2607  CE  LYS A 351     -12.132 -26.321   9.158  1.00 89.93           C  
ATOM   2608  NZ  LYS A 351     -11.012 -27.214   8.737  1.00 89.93           N  
ATOM   2609  N   ILE A 352     -12.788 -19.682  10.796  1.00 92.41           N  
ATOM   2610  CA  ILE A 352     -11.967 -18.491  10.986  1.00 92.41           C  
ATOM   2611  C   ILE A 352     -10.509 -18.898  11.193  1.00 92.41           C  
ATOM   2612  CB  ILE A 352     -12.463 -17.648  12.182  1.00 92.41           C  
ATOM   2613  O   ILE A 352     -10.192 -19.643  12.123  1.00 92.41           O  
ATOM   2614  CG1 ILE A 352     -13.931 -17.254  11.985  1.00 92.41           C  
ATOM   2615  CG2 ILE A 352     -11.583 -16.408  12.370  1.00 92.41           C  
ATOM   2616  CD1 ILE A 352     -14.520 -16.463  13.145  1.00 92.41           C  
ATOM   2617  N   ARG A 353      -9.595 -18.421  10.267  1.00 90.22           N  
ATOM   2618  CA  ARG A 353      -8.181 -18.773  10.341  1.00 90.22           C  
ATOM   2619  C   ARG A 353      -7.325 -17.545  10.631  1.00 90.22           C  
ATOM   2620  CB  ARG A 353      -7.722 -19.436   9.040  1.00 90.22           C  
ATOM   2621  O   ARG A 353      -7.624 -16.447  10.157  1.00 90.22           O  
ATOM   2622  CG  ARG A 353      -8.333 -20.807   8.799  1.00 90.22           C  
ATOM   2623  CD  ARG A 353      -7.708 -21.499   7.595  1.00 90.22           C  
ATOM   2624  NE  ARG A 353      -7.906 -20.731   6.369  1.00 90.22           N  
ATOM   2625  NH1 ARG A 353      -6.096 -21.643   5.261  1.00 90.22           N  
ATOM   2626  NH2 ARG A 353      -7.407 -20.072   4.227  1.00 90.22           N  
ATOM   2627  CZ  ARG A 353      -7.136 -20.817   5.288  1.00 90.22           C  
ATOM   2628  N   PHE A 354      -6.342 -17.713  11.565  1.00 93.08           N  
ATOM   2629  CA  PHE A 354      -5.382 -16.656  11.859  1.00 93.08           C  
ATOM   2630  C   PHE A 354      -4.017 -16.983  11.266  1.00 93.08           C  
ATOM   2631  CB  PHE A 354      -5.260 -16.444  13.372  1.00 93.08           C  
ATOM   2632  O   PHE A 354      -3.528 -18.107  11.404  1.00 93.08           O  
ATOM   2633  CG  PHE A 354      -6.533 -15.977  14.024  1.00 93.08           C  
ATOM   2634  CD1 PHE A 354      -6.924 -14.646  13.944  1.00 93.08           C  
ATOM   2635  CD2 PHE A 354      -7.340 -16.870  14.717  1.00 93.08           C  
ATOM   2636  CE1 PHE A 354      -8.102 -14.211  14.546  1.00 93.08           C  
ATOM   2637  CE2 PHE A 354      -8.519 -16.443  15.322  1.00 93.08           C  
ATOM   2638  CZ  PHE A 354      -8.898 -15.113  15.236  1.00 93.08           C  
ATOM   2639  N   GLU A 355      -3.424 -16.075  10.473  1.00 90.72           N  
ATOM   2640  CA  GLU A 355      -2.089 -16.233   9.905  1.00 90.72           C  
ATOM   2641  C   GLU A 355      -1.149 -15.132  10.389  1.00 90.72           C  
ATOM   2642  CB  GLU A 355      -2.152 -16.235   8.375  1.00 90.72           C  
ATOM   2643  O   GLU A 355      -1.548 -13.971  10.497  1.00 90.72           O  
ATOM   2644  CG  GLU A 355      -2.970 -17.381   7.796  1.00 90.72           C  
ATOM   2645  CD  GLU A 355      -3.091 -17.325   6.281  1.00 90.72           C  
ATOM   2646  OE1 GLU A 355      -3.745 -18.215   5.691  1.00 90.72           O  
ATOM   2647  OE2 GLU A 355      -2.526 -16.384   5.679  1.00 90.72           O  
ATOM   2648  N   GLY A 356       0.037 -15.283  10.748  1.00 89.80           N  
ATOM   2649  CA  GLY A 356       1.033 -14.302  11.151  1.00 89.80           C  
ATOM   2650  C   GLY A 356       1.246 -14.252  12.652  1.00 89.80           C  
ATOM   2651  O   GLY A 356       2.155 -13.571  13.133  1.00 89.80           O  
ATOM   2652  N   ASN A 357       0.475 -15.010  13.528  1.00 89.47           N  
ATOM   2653  CA  ASN A 357       0.663 -15.050  14.975  1.00 89.47           C  
ATOM   2654  C   ASN A 357       1.758 -16.036  15.371  1.00 89.47           C  
ATOM   2655  CB  ASN A 357      -0.650 -15.403  15.677  1.00 89.47           C  
ATOM   2656  O   ASN A 357       1.475 -17.078  15.965  1.00 89.47           O  
ATOM   2657  CG  ASN A 357      -1.213 -16.736  15.226  1.00 89.47           C  
ATOM   2658  ND2 ASN A 357      -1.615 -17.564  16.184  1.00 89.47           N  
ATOM   2659  OD1 ASN A 357      -1.285 -17.020  14.028  1.00 89.47           O  
ATOM   2660  N   ASP A 358       2.958 -15.741  15.098  1.00 85.00           N  
ATOM   2661  CA  ASP A 358       4.102 -16.618  15.320  1.00 85.00           C  
ATOM   2662  C   ASP A 358       4.430 -16.728  16.807  1.00 85.00           C  
ATOM   2663  CB  ASP A 358       5.324 -16.113  14.548  1.00 85.00           C  
ATOM   2664  O   ASP A 358       4.829 -17.793  17.283  1.00 85.00           O  
ATOM   2665  CG  ASP A 358       5.203 -16.316  13.048  1.00 85.00           C  
ATOM   2666  OD1 ASP A 358       5.521 -15.384  12.279  1.00 85.00           O  
ATOM   2667  OD2 ASP A 358       4.783 -17.418  12.632  1.00 85.00           O  
ATOM   2668  N   THR A 359       4.187 -15.686  17.596  1.00 87.96           N  
ATOM   2669  CA  THR A 359       4.519 -15.626  19.015  1.00 87.96           C  
ATOM   2670  C   THR A 359       3.257 -15.712  19.869  1.00 87.96           C  
ATOM   2671  CB  THR A 359       5.285 -14.335  19.356  1.00 87.96           C  
ATOM   2672  O   THR A 359       3.211 -16.466  20.843  1.00 87.96           O  
ATOM   2673  CG2 THR A 359       5.753 -14.339  20.807  1.00 87.96           C  
ATOM   2674  OG1 THR A 359       6.428 -14.224  18.498  1.00 87.96           O  
ATOM   2675  N   SER A 360       2.191 -15.064  19.475  1.00 91.25           N  
ATOM   2676  CA  SER A 360       0.958 -14.972  20.250  1.00 91.25           C  
ATOM   2677  C   SER A 360       0.123 -16.241  20.112  1.00 91.25           C  
ATOM   2678  CB  SER A 360       0.136 -13.761  19.807  1.00 91.25           C  
ATOM   2679  O   SER A 360       0.023 -16.810  19.023  1.00 91.25           O  
ATOM   2680  OG  SER A 360       0.905 -12.574  19.888  1.00 91.25           O  
ATOM   2681  N   LYS A 361      -0.573 -16.682  21.333  1.00 92.22           N  
ATOM   2682  CA  LYS A 361      -1.439 -17.858  21.318  1.00 92.22           C  
ATOM   2683  C   LYS A 361      -2.680 -17.615  20.464  1.00 92.22           C  
ATOM   2684  CB  LYS A 361      -1.848 -18.242  22.740  1.00 92.22           C  
ATOM   2685  O   LYS A 361      -3.175 -16.489  20.384  1.00 92.22           O  
ATOM   2686  CG  LYS A 361      -0.734 -18.885  23.553  1.00 92.22           C  
ATOM   2687  CD  LYS A 361      -1.217 -19.295  24.938  1.00 92.22           C  
ATOM   2688  CE  LYS A 361      -0.116 -19.980  25.735  1.00 92.22           C  
ATOM   2689  NZ  LYS A 361      -0.574 -20.350  27.108  1.00 92.22           N  
ATOM   2690  N   ASP A 362      -3.143 -18.581  19.759  1.00 92.44           N  
ATOM   2691  CA  ASP A 362      -4.356 -18.474  18.955  1.00 92.44           C  
ATOM   2692  C   ASP A 362      -5.520 -17.938  19.785  1.00 92.44           C  
ATOM   2693  CB  ASP A 362      -4.722 -19.832  18.352  1.00 92.44           C  
ATOM   2694  O   ASP A 362      -6.248 -17.048  19.341  1.00 92.44           O  
ATOM   2695  CG  ASP A 362      -5.889 -19.756  17.384  1.00 92.44           C  
ATOM   2696  OD1 ASP A 362      -7.054 -19.873  17.822  1.00 92.44           O  
ATOM   2697  OD2 ASP A 362      -5.642 -19.580  16.171  1.00 92.44           O  
ATOM   2698  N   ALA A 363      -5.659 -18.327  21.021  1.00 89.88           N  
ATOM   2699  CA  ALA A 363      -6.750 -17.939  21.911  1.00 89.88           C  
ATOM   2700  C   ALA A 363      -6.728 -16.437  22.181  1.00 89.88           C  
ATOM   2701  CB  ALA A 363      -6.666 -18.713  23.224  1.00 89.88           C  
ATOM   2702  O   ALA A 363      -7.779 -15.819  22.374  1.00 89.88           O  
ATOM   2703  N   VAL A 364      -5.516 -15.882  22.206  1.00 92.25           N  
ATOM   2704  CA  VAL A 364      -5.371 -14.449  22.441  1.00 92.25           C  
ATOM   2705  C   VAL A 364      -6.059 -13.669  21.323  1.00 92.25           C  
ATOM   2706  CB  VAL A 364      -3.885 -14.038  22.541  1.00 92.25           C  
ATOM   2707  O   VAL A 364      -6.662 -12.622  21.568  1.00 92.25           O  
ATOM   2708  CG1 VAL A 364      -3.745 -12.517  22.554  1.00 92.25           C  
ATOM   2709  CG2 VAL A 364      -3.246 -14.647  23.788  1.00 92.25           C  
ATOM   2710  N   LEU A 365      -6.041 -14.146  20.092  1.00 93.23           N  
ATOM   2711  CA  LEU A 365      -6.674 -13.511  18.942  1.00 93.23           C  
ATOM   2712  C   LEU A 365      -8.150 -13.886  18.859  1.00 93.23           C  
ATOM   2713  CB  LEU A 365      -5.960 -13.912  17.648  1.00 93.23           C  
ATOM   2714  O   LEU A 365      -9.008 -13.014  18.703  1.00 93.23           O  
ATOM   2715  CG  LEU A 365      -4.549 -13.356  17.452  1.00 93.23           C  
ATOM   2716  CD1 LEU A 365      -3.565 -14.073  18.370  1.00 93.23           C  
ATOM   2717  CD2 LEU A 365      -4.120 -13.485  15.995  1.00 93.23           C  
ATOM   2718  N   ARG A 366      -8.392 -15.058  18.968  1.00 89.39           N  
ATOM   2719  CA  ARG A 366      -9.740 -15.593  18.798  1.00 89.39           C  
ATOM   2720  C   ARG A 366     -10.698 -15.000  19.825  1.00 89.39           C  
ATOM   2721  CB  ARG A 366      -9.731 -17.119  18.909  1.00 89.39           C  
ATOM   2722  O   ARG A 366     -11.872 -14.770  19.527  1.00 89.39           O  
ATOM   2723  CG  ARG A 366     -11.002 -17.781  18.403  1.00 89.39           C  
ATOM   2724  CD  ARG A 366     -10.845 -19.291  18.288  1.00 89.39           C  
ATOM   2725  NE  ARG A 366      -9.781 -19.652  17.355  1.00 89.39           N  
ATOM   2726  NH1 ARG A 366     -11.178 -19.888  15.530  1.00 89.39           N  
ATOM   2727  NH2 ARG A 366      -8.925 -20.245  15.308  1.00 89.39           N  
ATOM   2728  CZ  ARG A 366      -9.964 -19.928  16.067  1.00 89.39           C  
ATOM   2729  N   ARG A 367     -10.276 -14.648  21.065  1.00 88.44           N  
ATOM   2730  CA  ARG A 367     -11.116 -14.117  22.133  1.00 88.44           C  
ATOM   2731  C   ARG A 367     -11.591 -12.705  21.805  1.00 88.44           C  
ATOM   2732  CB  ARG A 367     -10.360 -14.119  23.463  1.00 88.44           C  
ATOM   2733  O   ARG A 367     -12.571 -12.226  22.378  1.00 88.44           O  
ATOM   2734  CG  ARG A 367      -9.204 -13.132  23.517  1.00 88.44           C  
ATOM   2735  CD  ARG A 367      -8.433 -13.237  24.825  1.00 88.44           C  
ATOM   2736  NE  ARG A 367      -7.328 -12.283  24.878  1.00 88.44           N  
ATOM   2737  NH1 ARG A 367      -6.443 -13.102  26.848  1.00 88.44           N  
ATOM   2738  NH2 ARG A 367      -5.446 -11.332  25.786  1.00 88.44           N  
ATOM   2739  CZ  ARG A 367      -6.408 -12.241  25.837  1.00 88.44           C  
ATOM   2740  N   GLU A 368     -10.897 -12.120  20.754  1.00 90.84           N  
ATOM   2741  CA  GLU A 368     -11.241 -10.756  20.366  1.00 90.84           C  
ATOM   2742  C   GLU A 368     -12.256 -10.745  19.227  1.00 90.84           C  
ATOM   2743  CB  GLU A 368      -9.986  -9.979  19.959  1.00 90.84           C  
ATOM   2744  O   GLU A 368     -12.770  -9.688  18.856  1.00 90.84           O  
ATOM   2745  CG  GLU A 368      -8.980  -9.803  21.087  1.00 90.84           C  
ATOM   2746  CD  GLU A 368      -9.494  -8.927  22.218  1.00 90.84           C  
ATOM   2747  OE1 GLU A 368      -8.974  -9.032  23.352  1.00 90.84           O  
ATOM   2748  OE2 GLU A 368     -10.426  -8.129  21.969  1.00 90.84           O  
ATOM   2749  N   MET A 369     -12.699 -12.026  18.792  1.00 90.38           N  
ATOM   2750  CA  MET A 369     -13.636 -12.138  17.678  1.00 90.38           C  
ATOM   2751  C   MET A 369     -15.075 -11.982  18.160  1.00 90.38           C  
ATOM   2752  CB  MET A 369     -13.466 -13.480  16.964  1.00 90.38           C  
ATOM   2753  O   MET A 369     -15.453 -12.542  19.190  1.00 90.38           O  
ATOM   2754  CG  MET A 369     -12.105 -13.659  16.311  1.00 90.38           C  
ATOM   2755  SD  MET A 369     -11.816 -12.462  14.951  1.00 90.38           S  
ATOM   2756  CE  MET A 369     -10.875 -11.190  15.839  1.00 90.38           C  
ATOM   2757  N   ARG A 370     -15.827 -11.207  17.431  1.00 84.96           N  
ATOM   2758  CA  ARG A 370     -17.255 -11.105  17.714  1.00 84.96           C  
ATOM   2759  C   ARG A 370     -18.070 -11.923  16.719  1.00 84.96           C  
ATOM   2760  CB  ARG A 370     -17.706  -9.643  17.685  1.00 84.96           C  
ATOM   2761  O   ARG A 370     -19.223 -12.267  16.987  1.00 84.96           O  
ATOM   2762  CG  ARG A 370     -17.117  -8.794  18.801  1.00 84.96           C  
ATOM   2763  CD  ARG A 370     -17.602  -9.248  20.171  1.00 84.96           C  
ATOM   2764  NE  ARG A 370     -17.004  -8.458  21.243  1.00 84.96           N  
ATOM   2765  NH1 ARG A 370     -17.512  -9.967  22.918  1.00 84.96           N  
ATOM   2766  NH2 ARG A 370     -16.404  -8.023  23.417  1.00 84.96           N  
ATOM   2767  CZ  ARG A 370     -16.975  -8.818  22.524  1.00 84.96           C  
ATOM   2768  N   GLN A 371     -17.475 -12.207  15.526  1.00 91.58           N  
ATOM   2769  CA  GLN A 371     -18.032 -13.178  14.591  1.00 91.58           C  
ATOM   2770  C   GLN A 371     -17.691 -14.605  15.011  1.00 91.58           C  
ATOM   2771  CB  GLN A 371     -17.523 -12.913  13.173  1.00 91.58           C  
ATOM   2772  O   GLN A 371     -16.517 -14.950  15.161  1.00 91.58           O  
ATOM   2773  CG  GLN A 371     -17.937 -13.973  12.162  1.00 91.58           C  
ATOM   2774  CD  GLN A 371     -19.431 -13.977  11.895  1.00 91.58           C  
ATOM   2775  NE2 GLN A 371     -20.059 -15.137  12.056  1.00 91.58           N  
ATOM   2776  OE1 GLN A 371     -20.015 -12.946  11.547  1.00 91.58           O  
ATOM   2777  N   MET A 372     -18.800 -15.396  15.373  1.00 87.66           N  
ATOM   2778  CA  MET A 372     -18.571 -16.774  15.798  1.00 87.66           C  
ATOM   2779  C   MET A 372     -18.436 -17.700  14.594  1.00 87.66           C  
ATOM   2780  CB  MET A 372     -19.706 -17.255  16.703  1.00 87.66           C  
ATOM   2781  O   MET A 372     -19.077 -17.483  13.563  1.00 87.66           O  
ATOM   2782  CG  MET A 372     -19.725 -16.589  18.069  1.00 87.66           C  
ATOM   2783  SD  MET A 372     -18.168 -16.857  19.003  1.00 87.66           S  
ATOM   2784  CE  MET A 372     -17.415 -15.213  18.849  1.00 87.66           C  
ATOM   2785  N   GLU A 373     -17.561 -18.638  14.644  1.00 89.42           N  
ATOM   2786  CA  GLU A 373     -17.485 -19.679  13.624  1.00 89.42           C  
ATOM   2787  C   GLU A 373     -18.765 -20.510  13.586  1.00 89.42           C  
ATOM   2788  CB  GLU A 373     -16.276 -20.585  13.870  1.00 89.42           C  
ATOM   2789  O   GLU A 373     -19.362 -20.787  14.629  1.00 89.42           O  
ATOM   2790  CG  GLU A 373     -16.042 -21.610  12.769  1.00 89.42           C  
ATOM   2791  CD  GLU A 373     -14.733 -22.368  12.924  1.00 89.42           C  
ATOM   2792  OE1 GLU A 373     -14.684 -23.571  12.582  1.00 89.42           O  
ATOM   2793  OE2 GLU A 373     -13.749 -21.754  13.392  1.00 89.42           O  
ATOM   2794  N   GLY A 374     -19.219 -20.918  12.428  1.00 86.11           N  
ATOM   2795  CA  GLY A 374     -20.426 -21.715  12.277  1.00 86.11           C  
ATOM   2796  C   GLY A 374     -21.698 -20.893  12.357  1.00 86.11           C  
ATOM   2797  O   GLY A 374     -22.780 -21.435  12.588  1.00 86.11           O  
ATOM   2798  N   ALA A 375     -21.648 -19.536  12.249  1.00 86.48           N  
ATOM   2799  CA  ALA A 375     -22.786 -18.622  12.282  1.00 86.48           C  
ATOM   2800  C   ALA A 375     -22.899 -17.839  10.977  1.00 86.48           C  
ATOM   2801  CB  ALA A 375     -22.665 -17.664  13.464  1.00 86.48           C  
ATOM   2802  O   ALA A 375     -22.013 -17.914  10.122  1.00 86.48           O  
ATOM   2803  N   TRP A 376     -24.041 -17.161  10.678  1.00 87.70           N  
ATOM   2804  CA  TRP A 376     -24.180 -16.340   9.480  1.00 87.70           C  
ATOM   2805  C   TRP A 376     -23.154 -15.212   9.470  1.00 87.70           C  
ATOM   2806  CB  TRP A 376     -25.595 -15.761   9.386  1.00 87.70           C  
ATOM   2807  O   TRP A 376     -22.736 -14.735  10.528  1.00 87.70           O  
ATOM   2808  CG  TRP A 376     -26.013 -14.977  10.594  1.00 87.70           C  
ATOM   2809  CD1 TRP A 376     -25.793 -13.649  10.831  1.00 87.70           C  
ATOM   2810  CD2 TRP A 376     -26.721 -15.476  11.733  1.00 87.70           C  
ATOM   2811  CE2 TRP A 376     -26.897 -14.394  12.623  1.00 87.70           C  
ATOM   2812  CE3 TRP A 376     -27.225 -16.735  12.087  1.00 87.70           C  
ATOM   2813  NE1 TRP A 376     -26.322 -13.291  12.050  1.00 87.70           N  
ATOM   2814  CH2 TRP A 376     -28.040 -15.775  14.168  1.00 87.70           C  
ATOM   2815  CZ2 TRP A 376     -27.557 -14.533  13.846  1.00 87.70           C  
ATOM   2816  CZ3 TRP A 376     -27.881 -16.871  13.305  1.00 87.70           C  
ATOM   2817  N   LEU A 377     -22.660 -14.873   8.437  1.00 89.54           N  
ATOM   2818  CA  LEU A 377     -21.619 -13.864   8.275  1.00 89.54           C  
ATOM   2819  C   LEU A 377     -22.171 -12.467   8.540  1.00 89.54           C  
ATOM   2820  CB  LEU A 377     -21.022 -13.930   6.867  1.00 89.54           C  
ATOM   2821  O   LEU A 377     -23.162 -12.060   7.930  1.00 89.54           O  
ATOM   2822  CG  LEU A 377     -19.918 -12.920   6.550  1.00 89.54           C  
ATOM   2823  CD1 LEU A 377     -18.653 -13.254   7.333  1.00 89.54           C  
ATOM   2824  CD2 LEU A 377     -19.634 -12.890   5.052  1.00 89.54           C  
ATOM   2825  N   GLY A 378     -21.719 -11.784   9.575  1.00 83.38           N  
ATOM   2826  CA  GLY A 378     -21.987 -10.376   9.818  1.00 83.38           C  
ATOM   2827  C   GLY A 378     -20.822  -9.475   9.453  1.00 83.38           C  
ATOM   2828  O   GLY A 378     -19.832  -9.406  10.185  1.00 83.38           O  
ATOM   2829  N   SER A 379     -20.891  -8.835   8.277  1.00 83.30           N  
ATOM   2830  CA  SER A 379     -19.782  -8.000   7.826  1.00 83.30           C  
ATOM   2831  C   SER A 379     -19.347  -7.024   8.913  1.00 83.30           C  
ATOM   2832  CB  SER A 379     -20.170  -7.230   6.563  1.00 83.30           C  
ATOM   2833  O   SER A 379     -18.153  -6.767   9.083  1.00 83.30           O  
ATOM   2834  OG  SER A 379     -21.376  -6.512   6.763  1.00 83.30           O  
ATOM   2835  N   ASP A 380     -20.290  -6.494   9.788  1.00 84.64           N  
ATOM   2836  CA  ASP A 380     -19.973  -5.574  10.876  1.00 84.64           C  
ATOM   2837  C   ASP A 380     -19.218  -6.287  11.996  1.00 84.64           C  
ATOM   2838  CB  ASP A 380     -21.249  -4.934  11.427  1.00 84.64           C  
ATOM   2839  O   ASP A 380     -18.298  -5.720  12.590  1.00 84.64           O  
ATOM   2840  CG  ASP A 380     -22.304  -5.955  11.815  1.00 84.64           C  
ATOM   2841  OD1 ASP A 380     -23.088  -5.695  12.753  1.00 84.64           O  
ATOM   2842  OD2 ASP A 380     -22.350  -7.030  11.179  1.00 84.64           O  
ATOM   2843  N   LEU A 381     -19.588  -7.566  12.242  1.00 87.78           N  
ATOM   2844  CA  LEU A 381     -18.938  -8.353  13.285  1.00 87.78           C  
ATOM   2845  C   LEU A 381     -17.493  -8.663  12.912  1.00 87.78           C  
ATOM   2846  CB  LEU A 381     -19.705  -9.655  13.531  1.00 87.78           C  
ATOM   2847  O   LEU A 381     -16.611  -8.666  13.774  1.00 87.78           O  
ATOM   2848  CG  LEU A 381     -21.126  -9.511  14.079  1.00 87.78           C  
ATOM   2849  CD1 LEU A 381     -21.769 -10.884  14.250  1.00 87.78           C  
ATOM   2850  CD2 LEU A 381     -21.116  -8.752  15.401  1.00 87.78           C  
ATOM   2851  N   VAL A 382     -17.288  -8.970  11.515  1.00 89.74           N  
ATOM   2852  CA  VAL A 382     -15.935  -9.211  11.023  1.00 89.74           C  
ATOM   2853  C   VAL A 382     -15.091  -7.950  11.194  1.00 89.74           C  
ATOM   2854  CB  VAL A 382     -15.940  -9.652   9.542  1.00 89.74           C  
ATOM   2855  O   VAL A 382     -13.969  -8.011  11.701  1.00 89.74           O  
ATOM   2856  CG1 VAL A 382     -14.521  -9.669   8.979  1.00 89.74           C  
ATOM   2857  CG2 VAL A 382     -16.592 -11.026   9.397  1.00 89.74           C  
ATOM   2858  N   ASP A 383     -15.615  -6.808  10.901  1.00 86.65           N  
ATOM   2859  CA  ASP A 383     -14.916  -5.532  11.022  1.00 86.65           C  
ATOM   2860  C   ASP A 383     -14.661  -5.183  12.487  1.00 86.65           C  
ATOM   2861  CB  ASP A 383     -15.716  -4.416  10.347  1.00 86.65           C  
ATOM   2862  O   ASP A 383     -13.604  -4.647  12.828  1.00 86.65           O  
ATOM   2863  CG  ASP A 383     -15.676  -4.491   8.831  1.00 86.65           C  
ATOM   2864  OD1 ASP A 383     -16.571  -3.924   8.169  1.00 86.65           O  
ATOM   2865  OD2 ASP A 383     -14.741  -5.125   8.294  1.00 86.65           O  
ATOM   2866  N   GLN A 384     -15.642  -5.550  13.385  1.00 88.61           N  
ATOM   2867  CA  GLN A 384     -15.464  -5.336  14.817  1.00 88.61           C  
ATOM   2868  C   GLN A 384     -14.307  -6.170  15.359  1.00 88.61           C  
ATOM   2869  CB  GLN A 384     -16.751  -5.670  15.574  1.00 88.61           C  
ATOM   2870  O   GLN A 384     -13.546  -5.706  16.210  1.00 88.61           O  
ATOM   2871  CG  GLN A 384     -17.846  -4.623  15.418  1.00 88.61           C  
ATOM   2872  CD  GLN A 384     -19.099  -4.962  16.203  1.00 88.61           C  
ATOM   2873  NE2 GLN A 384     -20.248  -4.514  15.708  1.00 88.61           N  
ATOM   2874  OE1 GLN A 384     -19.035  -5.622  17.245  1.00 88.61           O  
ATOM   2875  N   GLY A 385     -14.234  -7.430  14.855  1.00 88.86           N  
ATOM   2876  CA  GLY A 385     -13.098  -8.261  15.220  1.00 88.86           C  
ATOM   2877  C   GLY A 385     -11.764  -7.657  14.823  1.00 88.86           C  
ATOM   2878  O   GLY A 385     -10.808  -7.684  15.601  1.00 88.86           O  
ATOM   2879  N   LYS A 386     -11.739  -7.103  13.572  1.00 90.92           N  
ATOM   2880  CA  LYS A 386     -10.532  -6.437  13.089  1.00 90.92           C  
ATOM   2881  C   LYS A 386     -10.180  -5.236  13.962  1.00 90.92           C  
ATOM   2882  CB  LYS A 386     -10.707  -5.995  11.636  1.00 90.92           C  
ATOM   2883  O   LYS A 386      -9.029  -5.076  14.372  1.00 90.92           O  
ATOM   2884  CG  LYS A 386      -9.516  -5.235  11.072  1.00 90.92           C  
ATOM   2885  CD  LYS A 386      -9.765  -4.790   9.637  1.00 90.92           C  
ATOM   2886  CE  LYS A 386      -8.634  -3.911   9.119  1.00 90.92           C  
ATOM   2887  NZ  LYS A 386      -8.887  -3.451   7.721  1.00 90.92           N  
ATOM   2888  N   GLU A 387     -11.161  -4.390  14.295  1.00 88.28           N  
ATOM   2889  CA  GLU A 387     -10.957  -3.201  15.116  1.00 88.28           C  
ATOM   2890  C   GLU A 387     -10.479  -3.572  16.517  1.00 88.28           C  
ATOM   2891  CB  GLU A 387     -12.246  -2.379  15.202  1.00 88.28           C  
ATOM   2892  O   GLU A 387      -9.569  -2.939  17.056  1.00 88.28           O  
ATOM   2893  CG  GLU A 387     -12.050  -0.985  15.781  1.00 88.28           C  
ATOM   2894  CD  GLU A 387     -13.340  -0.187  15.873  1.00 88.28           C  
ATOM   2895  OE1 GLU A 387     -13.341   0.894  16.506  1.00 88.28           O  
ATOM   2896  OE2 GLU A 387     -14.358  -0.645  15.308  1.00 88.28           O  
ATOM   2897  N   ARG A 388     -10.981  -4.603  17.158  1.00 87.54           N  
ATOM   2898  CA  ARG A 388     -10.594  -5.054  18.491  1.00 87.54           C  
ATOM   2899  C   ARG A 388      -9.161  -5.576  18.497  1.00 87.54           C  
ATOM   2900  CB  ARG A 388     -11.550  -6.140  18.990  1.00 87.54           C  
ATOM   2901  O   ARG A 388      -8.412  -5.338  19.447  1.00 87.54           O  
ATOM   2902  CG  ARG A 388     -12.898  -5.610  19.451  1.00 87.54           C  
ATOM   2903  CD  ARG A 388     -13.732  -6.694  20.120  1.00 87.54           C  
ATOM   2904  NE  ARG A 388     -13.264  -6.975  21.474  1.00 87.54           N  
ATOM   2905  NH1 ARG A 388     -14.893  -5.714  22.520  1.00 87.54           N  
ATOM   2906  NH2 ARG A 388     -13.319  -6.822  23.765  1.00 87.54           N  
ATOM   2907  CZ  ARG A 388     -13.826  -6.503  22.583  1.00 87.54           C  
ATOM   2908  N   LEU A 389      -8.815  -6.322  17.327  1.00 91.59           N  
ATOM   2909  CA  LEU A 389      -7.443  -6.802  17.211  1.00 91.59           C  
ATOM   2910  C   LEU A 389      -6.467  -5.636  17.092  1.00 91.59           C  
ATOM   2911  CB  LEU A 389      -7.299  -7.728  16.000  1.00 91.59           C  
ATOM   2912  O   LEU A 389      -5.394  -5.656  17.699  1.00 91.59           O  
ATOM   2913  CG  LEU A 389      -7.843  -9.148  16.164  1.00 91.59           C  
ATOM   2914  CD1 LEU A 389      -7.650  -9.942  14.876  1.00 91.59           C  
ATOM   2915  CD2 LEU A 389      -7.164  -9.849  17.336  1.00 91.59           C  
ATOM   2916  N   ASN A 390      -6.755  -4.563  16.374  1.00 84.62           N  
ATOM   2917  CA  ASN A 390      -5.924  -3.374  16.217  1.00 84.62           C  
ATOM   2918  C   ASN A 390      -5.789  -2.608  17.530  1.00 84.62           C  
ATOM   2919  CB  ASN A 390      -6.491  -2.463  15.127  1.00 84.62           C  
ATOM   2920  O   ASN A 390      -4.721  -2.074  17.835  1.00 84.62           O  
ATOM   2921  CG  ASN A 390      -5.964  -2.805  13.747  1.00 84.62           C  
ATOM   2922  ND2 ASN A 390      -6.689  -2.389  12.715  1.00 84.62           N  
ATOM   2923  OD1 ASN A 390      -4.914  -3.438  13.610  1.00 84.62           O  
ATOM   2924  N   ARG A 391      -6.873  -2.676  18.331  1.00 84.29           N  
ATOM   2925  CA  ARG A 391      -6.921  -1.941  19.590  1.00 84.29           C  
ATOM   2926  C   ARG A 391      -6.031  -2.595  20.642  1.00 84.29           C  
ATOM   2927  CB  ARG A 391      -8.360  -1.849  20.105  1.00 84.29           C  
ATOM   2928  O   ARG A 391      -5.611  -1.943  21.600  1.00 84.29           O  
ATOM   2929  CG  ARG A 391      -8.554  -0.826  21.212  1.00 84.29           C  
ATOM   2930  CD  ARG A 391     -10.025  -0.641  21.558  1.00 84.29           C  
ATOM   2931  NE  ARG A 391     -10.679  -1.918  21.831  1.00 84.29           N  
ATOM   2932  NH1 ARG A 391     -12.651  -0.982  22.587  1.00 84.29           N  
ATOM   2933  NH2 ARG A 391     -12.408  -3.260  22.524  1.00 84.29           N  
ATOM   2934  CZ  ARG A 391     -11.911  -2.050  22.313  1.00 84.29           C  
ATOM   2935  N   LEU A 392      -5.634  -4.006  20.465  1.00 86.92           N  
ATOM   2936  CA  LEU A 392      -4.798  -4.713  21.429  1.00 86.92           C  
ATOM   2937  C   LEU A 392      -3.391  -4.125  21.463  1.00 86.92           C  
ATOM   2938  CB  LEU A 392      -4.732  -6.205  21.088  1.00 86.92           C  
ATOM   2939  O   LEU A 392      -2.765  -4.063  22.523  1.00 86.92           O  
ATOM   2940  CG  LEU A 392      -5.975  -7.032  21.422  1.00 86.92           C  
ATOM   2941  CD1 LEU A 392      -5.783  -8.478  20.978  1.00 86.92           C  
ATOM   2942  CD2 LEU A 392      -6.279  -6.961  22.914  1.00 86.92           C  
ATOM   2943  N   GLY A 393      -2.821  -3.473  20.460  1.00 85.06           N  
ATOM   2944  CA  GLY A 393      -1.500  -2.884  20.310  1.00 85.06           C  
ATOM   2945  C   GLY A 393      -0.398  -3.918  20.172  1.00 85.06           C  
ATOM   2946  O   GLY A 393       0.783  -3.599  20.325  1.00 85.06           O  
ATOM   2947  N   PHE A 394      -0.857  -5.326  19.862  1.00 90.81           N  
ATOM   2948  CA  PHE A 394       0.113  -6.406  19.732  1.00 90.81           C  
ATOM   2949  C   PHE A 394       0.596  -6.530  18.291  1.00 90.81           C  
ATOM   2950  CB  PHE A 394      -0.492  -7.733  20.199  1.00 90.81           C  
ATOM   2951  O   PHE A 394       1.651  -7.112  18.032  1.00 90.81           O  
ATOM   2952  CG  PHE A 394      -0.951  -7.720  21.632  1.00 90.81           C  
ATOM   2953  CD1 PHE A 394      -0.591  -6.682  22.482  1.00 90.81           C  
ATOM   2954  CD2 PHE A 394      -1.743  -8.747  22.129  1.00 90.81           C  
ATOM   2955  CE1 PHE A 394      -1.015  -6.667  23.809  1.00 90.81           C  
ATOM   2956  CE2 PHE A 394      -2.170  -8.739  23.454  1.00 90.81           C  
ATOM   2957  CZ  PHE A 394      -1.804  -7.699  24.293  1.00 90.81           C  
ATOM   2958  N   PHE A 395      -0.149  -6.000  17.259  1.00 89.06           N  
ATOM   2959  CA  PHE A 395       0.095  -6.256  15.844  1.00 89.06           C  
ATOM   2960  C   PHE A 395       0.373  -4.957  15.099  1.00 89.06           C  
ATOM   2961  CB  PHE A 395      -1.100  -6.978  15.213  1.00 89.06           C  
ATOM   2962  O   PHE A 395      -0.260  -3.933  15.366  1.00 89.06           O  
ATOM   2963  CG  PHE A 395      -1.575  -8.169  16.001  1.00 89.06           C  
ATOM   2964  CD1 PHE A 395      -0.776  -9.299  16.127  1.00 89.06           C  
ATOM   2965  CD2 PHE A 395      -2.820  -8.159  16.615  1.00 89.06           C  
ATOM   2966  CE1 PHE A 395      -1.213 -10.403  16.855  1.00 89.06           C  
ATOM   2967  CE2 PHE A 395      -3.263  -9.258  17.345  1.00 89.06           C  
ATOM   2968  CZ  PHE A 395      -2.459 -10.380  17.463  1.00 89.06           C  
ATOM   2969  N   GLU A 396       1.364  -5.045  14.291  1.00 85.60           N  
ATOM   2970  CA  GLU A 396       1.656  -3.898  13.436  1.00 85.60           C  
ATOM   2971  C   GLU A 396       0.539  -3.667  12.422  1.00 85.60           C  
ATOM   2972  CB  GLU A 396       2.991  -4.092  12.713  1.00 85.60           C  
ATOM   2973  O   GLU A 396       0.107  -2.531  12.214  1.00 85.60           O  
ATOM   2974  CG  GLU A 396       3.461  -2.862  11.950  1.00 85.60           C  
ATOM   2975  CD  GLU A 396       4.833  -3.037  11.318  1.00 85.60           C  
ATOM   2976  OE1 GLU A 396       5.264  -2.149  10.547  1.00 85.60           O  
ATOM   2977  OE2 GLU A 396       5.482  -4.070  11.595  1.00 85.60           O  
ATOM   2978  N   THR A 397       0.112  -4.716  11.661  1.00 86.81           N  
ATOM   2979  CA  THR A 397      -0.979  -4.658  10.696  1.00 86.81           C  
ATOM   2980  C   THR A 397      -1.926  -5.840  10.878  1.00 86.81           C  
ATOM   2981  CB  THR A 397      -0.447  -4.641   9.251  1.00 86.81           C  
ATOM   2982  O   THR A 397      -1.506  -6.919  11.302  1.00 86.81           O  
ATOM   2983  CG2 THR A 397       0.465  -3.441   9.014  1.00 86.81           C  
ATOM   2984  OG1 THR A 397       0.293  -5.844   9.006  1.00 86.81           O  
ATOM   2985  N   VAL A 398      -3.254  -5.603  10.776  1.00 91.45           N  
ATOM   2986  CA  VAL A 398      -4.264  -6.656  10.746  1.00 91.45           C  
ATOM   2987  C   VAL A 398      -5.087  -6.546   9.465  1.00 91.45           C  
ATOM   2988  CB  VAL A 398      -5.189  -6.590  11.982  1.00 91.45           C  
ATOM   2989  O   VAL A 398      -5.642  -5.486   9.165  1.00 91.45           O  
ATOM   2990  CG1 VAL A 398      -6.153  -7.776  11.998  1.00 91.45           C  
ATOM   2991  CG2 VAL A 398      -4.362  -6.552  13.266  1.00 91.45           C  
ATOM   2992  N   ASP A 399      -5.081  -7.505   8.700  1.00 87.62           N  
ATOM   2993  CA  ASP A 399      -5.856  -7.543   7.464  1.00 87.62           C  
ATOM   2994  C   ASP A 399      -6.873  -8.682   7.489  1.00 87.62           C  
ATOM   2995  CB  ASP A 399      -4.931  -7.692   6.254  1.00 87.62           C  
ATOM   2996  O   ASP A 399      -6.640  -9.716   8.118  1.00 87.62           O  
ATOM   2997  CG  ASP A 399      -4.007  -6.501   6.065  1.00 87.62           C  
ATOM   2998  OD1 ASP A 399      -2.789  -6.700   5.865  1.00 87.62           O  
ATOM   2999  OD2 ASP A 399      -4.501  -5.354   6.118  1.00 87.62           O  
ATOM   3000  N   THR A 400      -8.157  -8.310   6.931  1.00 90.00           N  
ATOM   3001  CA  THR A 400      -9.167  -9.359   6.847  1.00 90.00           C  
ATOM   3002  C   THR A 400      -9.417  -9.754   5.394  1.00 90.00           C  
ATOM   3003  CB  THR A 400     -10.490  -8.915   7.497  1.00 90.00           C  
ATOM   3004  O   THR A 400      -9.386  -8.905   4.501  1.00 90.00           O  
ATOM   3005  CG2 THR A 400     -10.292  -8.571   8.969  1.00 90.00           C  
ATOM   3006  OG1 THR A 400     -10.988  -7.759   6.811  1.00 90.00           O  
ATOM   3007  N   ASP A 401      -9.466 -11.035   5.097  1.00 88.82           N  
ATOM   3008  CA  ASP A 401      -9.790 -11.590   3.786  1.00 88.82           C  
ATOM   3009  C   ASP A 401     -10.908 -12.625   3.889  1.00 88.82           C  
ATOM   3010  CB  ASP A 401      -8.549 -12.218   3.149  1.00 88.82           C  
ATOM   3011  O   ASP A 401     -10.803 -13.586   4.653  1.00 88.82           O  
ATOM   3012  CG  ASP A 401      -8.769 -12.632   1.704  1.00 88.82           C  
ATOM   3013  OD1 ASP A 401      -8.069 -13.546   1.218  1.00 88.82           O  
ATOM   3014  OD2 ASP A 401      -9.649 -12.036   1.046  1.00 88.82           O  
ATOM   3015  N   THR A 402     -12.123 -12.329   3.295  1.00 88.56           N  
ATOM   3016  CA  THR A 402     -13.208 -13.303   3.249  1.00 88.56           C  
ATOM   3017  C   THR A 402     -13.109 -14.164   1.993  1.00 88.56           C  
ATOM   3018  CB  THR A 402     -14.583 -12.611   3.294  1.00 88.56           C  
ATOM   3019  O   THR A 402     -13.295 -13.669   0.879  1.00 88.56           O  
ATOM   3020  CG2 THR A 402     -15.708 -13.632   3.425  1.00 88.56           C  
ATOM   3021  OG1 THR A 402     -14.627 -11.721   4.416  1.00 88.56           O  
ATOM   3022  N   GLN A 403     -12.711 -15.470   2.125  1.00 87.37           N  
ATOM   3023  CA  GLN A 403     -12.483 -16.380   1.007  1.00 87.37           C  
ATOM   3024  C   GLN A 403     -13.664 -17.329   0.821  1.00 87.37           C  
ATOM   3025  CB  GLN A 403     -11.196 -17.179   1.219  1.00 87.37           C  
ATOM   3026  O   GLN A 403     -14.128 -17.947   1.781  1.00 87.37           O  
ATOM   3027  CG  GLN A 403      -9.945 -16.316   1.309  1.00 87.37           C  
ATOM   3028  CD  GLN A 403      -8.705 -17.116   1.663  1.00 87.37           C  
ATOM   3029  NE2 GLN A 403      -7.562 -16.441   1.726  1.00 87.37           N  
ATOM   3030  OE1 GLN A 403      -8.773 -18.330   1.878  1.00 87.37           O  
ATOM   3031  N   ARG A 404     -14.339 -17.413  -0.365  1.00 86.10           N  
ATOM   3032  CA  ARG A 404     -15.396 -18.379  -0.647  1.00 86.10           C  
ATOM   3033  C   ARG A 404     -14.851 -19.803  -0.648  1.00 86.10           C  
ATOM   3034  CB  ARG A 404     -16.061 -18.072  -1.991  1.00 86.10           C  
ATOM   3035  O   ARG A 404     -13.731 -20.044  -1.102  1.00 86.10           O  
ATOM   3036  CG  ARG A 404     -16.938 -16.830  -1.974  1.00 86.10           C  
ATOM   3037  CD  ARG A 404     -17.769 -16.709  -3.244  1.00 86.10           C  
ATOM   3038  NE  ARG A 404     -18.532 -15.465  -3.273  1.00 86.10           N  
ATOM   3039  NH1 ARG A 404     -19.919 -16.114  -5.003  1.00 86.10           N  
ATOM   3040  NH2 ARG A 404     -20.163 -14.045  -4.047  1.00 86.10           N  
ATOM   3041  CZ  ARG A 404     -19.537 -15.211  -4.108  1.00 86.10           C  
ATOM   3042  N   VAL A 405     -15.509 -20.690   0.106  1.00 85.92           N  
ATOM   3043  CA  VAL A 405     -15.097 -22.089   0.163  1.00 85.92           C  
ATOM   3044  C   VAL A 405     -15.405 -22.773  -1.166  1.00 85.92           C  
ATOM   3045  CB  VAL A 405     -15.792 -22.838   1.322  1.00 85.92           C  
ATOM   3046  O   VAL A 405     -16.549 -22.761  -1.628  1.00 85.92           O  
ATOM   3047  CG1 VAL A 405     -15.344 -24.298   1.366  1.00 85.92           C  
ATOM   3048  CG2 VAL A 405     -15.503 -22.147   2.653  1.00 85.92           C  
ATOM   3049  N   PRO A 406     -14.398 -23.392  -1.975  1.00 81.68           N  
ATOM   3050  CA  PRO A 406     -14.640 -24.066  -3.252  1.00 81.68           C  
ATOM   3051  C   PRO A 406     -15.690 -25.169  -3.148  1.00 81.68           C  
ATOM   3052  CB  PRO A 406     -13.270 -24.648  -3.608  1.00 81.68           C  
ATOM   3053  O   PRO A 406     -15.702 -25.925  -2.174  1.00 81.68           O  
ATOM   3054  CG  PRO A 406     -12.298 -23.876  -2.776  1.00 81.68           C  
ATOM   3055  CD  PRO A 406     -13.012 -23.369  -1.556  1.00 81.68           C  
ATOM   3056  N   GLY A 407     -16.661 -25.286  -3.990  1.00 76.46           N  
ATOM   3057  CA  GLY A 407     -17.689 -26.314  -4.036  1.00 76.46           C  
ATOM   3058  C   GLY A 407     -18.954 -25.924  -3.294  1.00 76.46           C  
ATOM   3059  O   GLY A 407     -19.945 -26.658  -3.318  1.00 76.46           O  
ATOM   3060  N   SER A 408     -19.003 -24.770  -2.555  1.00 80.18           N  
ATOM   3061  CA  SER A 408     -20.177 -24.269  -1.848  1.00 80.18           C  
ATOM   3062  C   SER A 408     -20.457 -22.813  -2.203  1.00 80.18           C  
ATOM   3063  CB  SER A 408     -19.993 -24.408  -0.336  1.00 80.18           C  
ATOM   3064  O   SER A 408     -19.577 -21.959  -2.080  1.00 80.18           O  
ATOM   3065  OG  SER A 408     -21.140 -23.944   0.355  1.00 80.18           O  
ATOM   3066  N   PRO A 409     -21.752 -22.524  -2.592  1.00 80.01           N  
ATOM   3067  CA  PRO A 409     -22.070 -21.168  -3.045  1.00 80.01           C  
ATOM   3068  C   PRO A 409     -22.263 -20.190  -1.888  1.00 80.01           C  
ATOM   3069  CB  PRO A 409     -23.374 -21.354  -3.826  1.00 80.01           C  
ATOM   3070  O   PRO A 409     -22.141 -18.977  -2.074  1.00 80.01           O  
ATOM   3071  CG  PRO A 409     -23.976 -22.605  -3.273  1.00 80.01           C  
ATOM   3072  CD  PRO A 409     -22.867 -23.492  -2.783  1.00 80.01           C  
ATOM   3073  N   ASP A 410     -22.469 -20.554  -0.653  1.00 85.26           N  
ATOM   3074  CA  ASP A 410     -22.839 -19.644   0.427  1.00 85.26           C  
ATOM   3075  C   ASP A 410     -21.940 -19.844   1.646  1.00 85.26           C  
ATOM   3076  CB  ASP A 410     -24.305 -19.841   0.817  1.00 85.26           C  
ATOM   3077  O   ASP A 410     -22.290 -19.435   2.755  1.00 85.26           O  
ATOM   3078  CG  ASP A 410     -24.634 -21.278   1.181  1.00 85.26           C  
ATOM   3079  OD1 ASP A 410     -25.684 -21.522   1.813  1.00 85.26           O  
ATOM   3080  OD2 ASP A 410     -23.834 -22.174   0.835  1.00 85.26           O  
ATOM   3081  N   GLN A 411     -20.852 -20.637   1.622  1.00 89.47           N  
ATOM   3082  CA  GLN A 411     -19.916 -20.806   2.729  1.00 89.47           C  
ATOM   3083  C   GLN A 411     -18.627 -20.027   2.484  1.00 89.47           C  
ATOM   3084  CB  GLN A 411     -19.602 -22.287   2.946  1.00 89.47           C  
ATOM   3085  O   GLN A 411     -18.095 -20.031   1.372  1.00 89.47           O  
ATOM   3086  CG  GLN A 411     -20.765 -23.085   3.519  1.00 89.47           C  
ATOM   3087  CD  GLN A 411     -20.339 -24.438   4.059  1.00 89.47           C  
ATOM   3088  NE2 GLN A 411     -21.308 -25.231   4.502  1.00 89.47           N  
ATOM   3089  OE1 GLN A 411     -19.149 -24.767   4.077  1.00 89.47           O  
ATOM   3090  N   VAL A 412     -18.148 -19.397   3.521  1.00 90.66           N  
ATOM   3091  CA  VAL A 412     -16.943 -18.583   3.401  1.00 90.66           C  
ATOM   3092  C   VAL A 412     -15.988 -18.900   4.550  1.00 90.66           C  
ATOM   3093  CB  VAL A 412     -17.276 -17.075   3.387  1.00 90.66           C  
ATOM   3094  O   VAL A 412     -16.413 -19.371   5.607  1.00 90.66           O  
ATOM   3095  CG1 VAL A 412     -18.123 -16.721   2.166  1.00 90.66           C  
ATOM   3096  CG2 VAL A 412     -17.995 -16.675   4.674  1.00 90.66           C  
ATOM   3097  N   ASP A 413     -14.611 -18.755   4.370  1.00 92.26           N  
ATOM   3098  CA  ASP A 413     -13.594 -18.726   5.417  1.00 92.26           C  
ATOM   3099  C   ASP A 413     -13.101 -17.302   5.663  1.00 92.26           C  
ATOM   3100  CB  ASP A 413     -12.419 -19.634   5.048  1.00 92.26           C  
ATOM   3101  O   ASP A 413     -12.828 -16.561   4.717  1.00 92.26           O  
ATOM   3102  CG  ASP A 413     -12.783 -21.109   5.059  1.00 92.26           C  
ATOM   3103  OD1 ASP A 413     -12.006 -21.932   4.529  1.00 92.26           O  
ATOM   3104  OD2 ASP A 413     -13.857 -21.449   5.600  1.00 92.26           O  
ATOM   3105  N   VAL A 414     -13.121 -16.939   6.828  1.00 92.86           N  
ATOM   3106  CA  VAL A 414     -12.593 -15.625   7.180  1.00 92.86           C  
ATOM   3107  C   VAL A 414     -11.153 -15.761   7.670  1.00 92.86           C  
ATOM   3108  CB  VAL A 414     -13.460 -14.935   8.258  1.00 92.86           C  
ATOM   3109  O   VAL A 414     -10.883 -16.489   8.628  1.00 92.86           O  
ATOM   3110  CG1 VAL A 414     -12.897 -13.557   8.601  1.00 92.86           C  
ATOM   3111  CG2 VAL A 414     -14.908 -14.822   7.785  1.00 92.86           C  
ATOM   3112  N   VAL A 415     -10.171 -15.085   6.940  1.00 91.70           N  
ATOM   3113  CA  VAL A 415      -8.759 -15.175   7.294  1.00 91.70           C  
ATOM   3114  C   VAL A 415      -8.269 -13.824   7.812  1.00 91.70           C  
ATOM   3115  CB  VAL A 415      -7.900 -15.628   6.092  1.00 91.70           C  
ATOM   3116  O   VAL A 415      -8.426 -12.801   7.143  1.00 91.70           O  
ATOM   3117  CG1 VAL A 415      -6.436 -15.783   6.503  1.00 91.70           C  
ATOM   3118  CG2 VAL A 415      -8.438 -16.936   5.515  1.00 91.70           C  
ATOM   3119  N   TYR A 416      -7.812 -13.778   9.143  1.00 93.18           N  
ATOM   3120  CA  TYR A 416      -7.150 -12.600   9.691  1.00 93.18           C  
ATOM   3121  C   TYR A 416      -5.635 -12.721   9.573  1.00 93.18           C  
ATOM   3122  CB  TYR A 416      -7.544 -12.395  11.157  1.00 93.18           C  
ATOM   3123  O   TYR A 416      -5.030 -13.621  10.159  1.00 93.18           O  
ATOM   3124  CG  TYR A 416      -8.989 -12.004  11.349  1.00 93.18           C  
ATOM   3125  CD1 TYR A 416      -9.364 -10.664  11.427  1.00 93.18           C  
ATOM   3126  CD2 TYR A 416      -9.982 -12.972  11.453  1.00 93.18           C  
ATOM   3127  CE1 TYR A 416     -10.694 -10.299  11.605  1.00 93.18           C  
ATOM   3128  CE2 TYR A 416     -11.315 -12.618  11.631  1.00 93.18           C  
ATOM   3129  OH  TYR A 416     -12.979 -10.925  11.882  1.00 93.18           O  
ATOM   3130  CZ  TYR A 416     -11.661 -11.281  11.705  1.00 93.18           C  
ATOM   3131  N   LYS A 417      -4.993 -11.913   8.667  1.00 92.61           N  
ATOM   3132  CA  LYS A 417      -3.540 -11.878   8.534  1.00 92.61           C  
ATOM   3133  C   LYS A 417      -2.933 -10.785   9.410  1.00 92.61           C  
ATOM   3134  CB  LYS A 417      -3.140 -11.660   7.074  1.00 92.61           C  
ATOM   3135  O   LYS A 417      -3.231  -9.602   9.231  1.00 92.61           O  
ATOM   3136  CG  LYS A 417      -3.483 -12.825   6.157  1.00 92.61           C  
ATOM   3137  CD  LYS A 417      -3.017 -12.570   4.730  1.00 92.61           C  
ATOM   3138  CE  LYS A 417      -3.437 -13.696   3.794  1.00 92.61           C  
ATOM   3139  NZ  LYS A 417      -2.978 -13.453   2.394  1.00 92.61           N  
ATOM   3140  N   VAL A 418      -2.078 -11.175  10.444  1.00 91.29           N  
ATOM   3141  CA  VAL A 418      -1.517 -10.208  11.381  1.00 91.29           C  
ATOM   3142  C   VAL A 418       0.001 -10.159  11.226  1.00 91.29           C  
ATOM   3143  CB  VAL A 418      -1.893 -10.548  12.841  1.00 91.29           C  
ATOM   3144  O   VAL A 418       0.624 -11.149  10.836  1.00 91.29           O  
ATOM   3145  CG1 VAL A 418      -3.406 -10.470  13.041  1.00 91.29           C  
ATOM   3146  CG2 VAL A 418      -1.373 -11.935  13.216  1.00 91.29           C  
ATOM   3147  N   LYS A 419       0.646  -8.962  11.258  1.00 89.79           N  
ATOM   3148  CA  LYS A 419       2.082  -8.760  11.433  1.00 89.79           C  
ATOM   3149  C   LYS A 419       2.401  -8.285  12.848  1.00 89.79           C  
ATOM   3150  CB  LYS A 419       2.611  -7.753  10.410  1.00 89.79           C  
ATOM   3151  O   LYS A 419       2.016  -7.181  13.239  1.00 89.79           O  
ATOM   3152  CG  LYS A 419       4.127  -7.625  10.395  1.00 89.79           C  
ATOM   3153  CD  LYS A 419       4.594  -6.640   9.331  1.00 89.79           C  
ATOM   3154  CE  LYS A 419       6.107  -6.473   9.348  1.00 89.79           C  
ATOM   3155  NZ  LYS A 419       6.569  -5.495   8.317  1.00 89.79           N  
ATOM   3156  N   GLU A 420       3.040  -9.254  13.655  1.00 91.59           N  
ATOM   3157  CA  GLU A 420       3.298  -8.982  15.066  1.00 91.59           C  
ATOM   3158  C   GLU A 420       4.283  -7.829  15.235  1.00 91.59           C  
ATOM   3159  CB  GLU A 420       3.829 -10.235  15.767  1.00 91.59           C  
ATOM   3160  O   GLU A 420       5.198  -7.664  14.426  1.00 91.59           O  
ATOM   3161  CG  GLU A 420       2.785 -11.326  15.951  1.00 91.59           C  
ATOM   3162  CD  GLU A 420       3.296 -12.519  16.743  1.00 91.59           C  
ATOM   3163  OE1 GLU A 420       2.474 -13.244  17.349  1.00 91.59           O  
ATOM   3164  OE2 GLU A 420       4.530 -12.731  16.758  1.00 91.59           O  
ATOM   3165  N   ARG A 421       4.052  -6.928  16.128  1.00 87.47           N  
ATOM   3166  CA  ARG A 421       4.974  -5.860  16.500  1.00 87.47           C  
ATOM   3167  C   ARG A 421       5.676  -6.178  17.817  1.00 87.47           C  
ATOM   3168  CB  ARG A 421       4.236  -4.525  16.610  1.00 87.47           C  
ATOM   3169  O   ARG A 421       5.221  -7.034  18.578  1.00 87.47           O  
ATOM   3170  CG  ARG A 421       5.130  -3.355  16.990  1.00 87.47           C  
ATOM   3171  CD  ARG A 421       4.336  -2.066  17.145  1.00 87.47           C  
ATOM   3172  NE  ARG A 421       5.176  -0.970  17.621  1.00 87.47           N  
ATOM   3173  NH1 ARG A 421       3.545   0.651  17.401  1.00 87.47           N  
ATOM   3174  NH2 ARG A 421       5.628   1.212  18.176  1.00 87.47           N  
ATOM   3175  CZ  ARG A 421       4.781   0.295  17.731  1.00 87.47           C  
ATOM   3176  N   ASN A 422       6.862  -5.716  18.147  1.00 81.87           N  
ATOM   3177  CA  ASN A 422       7.487  -5.832  19.460  1.00 81.87           C  
ATOM   3178  C   ASN A 422       6.600  -5.247  20.556  1.00 81.87           C  
ATOM   3179  CB  ASN A 422       8.856  -5.149  19.465  1.00 81.87           C  
ATOM   3180  O   ASN A 422       6.230  -4.073  20.501  1.00 81.87           O  
ATOM   3181  CG  ASN A 422       9.716  -5.573  20.639  1.00 81.87           C  
ATOM   3182  ND2 ASN A 422      11.029  -5.440  20.492  1.00 81.87           N  
ATOM   3183  OD1 ASN A 422       9.204  -6.017  21.670  1.00 81.87           O  
ATOM   3184  N   THR A 423       6.128  -6.094  21.393  1.00 85.08           N  
ATOM   3185  CA  THR A 423       5.141  -5.684  22.386  1.00 85.08           C  
ATOM   3186  C   THR A 423       5.827  -5.169  23.648  1.00 85.08           C  
ATOM   3187  CB  THR A 423       4.197  -6.845  22.749  1.00 85.08           C  
ATOM   3188  O   THR A 423       5.159  -4.797  24.615  1.00 85.08           O  
ATOM   3189  CG2 THR A 423       3.373  -7.282  21.542  1.00 85.08           C  
ATOM   3190  OG1 THR A 423       4.973  -7.957  23.211  1.00 85.08           O  
ATOM   3191  N   GLY A 424       7.097  -5.250  23.893  1.00 84.14           N  
ATOM   3192  CA  GLY A 424       7.832  -4.654  24.997  1.00 84.14           C  
ATOM   3193  C   GLY A 424       8.088  -3.170  24.812  1.00 84.14           C  
ATOM   3194  O   GLY A 424       8.380  -2.719  23.702  1.00 84.14           O  
ATOM   3195  N   SER A 425       7.753  -2.252  25.809  1.00 80.67           N  
ATOM   3196  CA  SER A 425       7.977  -0.815  25.692  1.00 80.67           C  
ATOM   3197  C   SER A 425       8.744  -0.276  26.894  1.00 80.67           C  
ATOM   3198  CB  SER A 425       6.646  -0.075  25.551  1.00 80.67           C  
ATOM   3199  O   SER A 425       8.620  -0.801  28.003  1.00 80.67           O  
ATOM   3200  OG  SER A 425       5.844  -0.258  26.705  1.00 80.67           O  
ATOM   3201  N   PHE A 426       9.899   0.536  26.762  1.00 80.61           N  
ATOM   3202  CA  PHE A 426      10.619   1.312  27.765  1.00 80.61           C  
ATOM   3203  C   PHE A 426      10.056   2.725  27.863  1.00 80.61           C  
ATOM   3204  CB  PHE A 426      12.114   1.364  27.435  1.00 80.61           C  
ATOM   3205  O   PHE A 426       9.848   3.388  26.844  1.00 80.61           O  
ATOM   3206  CG  PHE A 426      12.951   2.002  28.510  1.00 80.61           C  
ATOM   3207  CD1 PHE A 426      13.331   3.335  28.416  1.00 80.61           C  
ATOM   3208  CD2 PHE A 426      13.358   1.268  29.617  1.00 80.61           C  
ATOM   3209  CE1 PHE A 426      14.106   3.928  29.410  1.00 80.61           C  
ATOM   3210  CE2 PHE A 426      14.132   1.854  30.614  1.00 80.61           C  
ATOM   3211  CZ  PHE A 426      14.506   3.183  30.508  1.00 80.61           C  
ATOM   3212  N   ASN A 427       9.196   3.000  28.754  1.00 76.53           N  
ATOM   3213  CA  ASN A 427       8.682   4.353  28.940  1.00 76.53           C  
ATOM   3214  C   ASN A 427       9.600   5.184  29.832  1.00 76.53           C  
ATOM   3215  CB  ASN A 427       7.268   4.316  29.521  1.00 76.53           C  
ATOM   3216  O   ASN A 427      10.060   4.707  30.871  1.00 76.53           O  
ATOM   3217  CG  ASN A 427       6.297   3.545  28.648  1.00 76.53           C  
ATOM   3218  ND2 ASN A 427       5.378   2.823  29.277  1.00 76.53           N  
ATOM   3219  OD1 ASN A 427       6.374   3.598  27.418  1.00 76.53           O  
ATOM   3220  N   PHE A 428      10.330   6.385  29.437  1.00 81.98           N  
ATOM   3221  CA  PHE A 428      11.098   7.367  30.193  1.00 81.98           C  
ATOM   3222  C   PHE A 428      10.474   8.752  30.071  1.00 81.98           C  
ATOM   3223  CB  PHE A 428      12.552   7.402  29.709  1.00 81.98           C  
ATOM   3224  O   PHE A 428      10.133   9.191  28.971  1.00 81.98           O  
ATOM   3225  CG  PHE A 428      13.415   8.386  30.452  1.00 81.98           C  
ATOM   3226  CD1 PHE A 428      13.688   9.637  29.913  1.00 81.98           C  
ATOM   3227  CD2 PHE A 428      13.953   8.059  31.690  1.00 81.98           C  
ATOM   3228  CE1 PHE A 428      14.487  10.550  30.598  1.00 81.98           C  
ATOM   3229  CE2 PHE A 428      14.752   8.966  32.380  1.00 81.98           C  
ATOM   3230  CZ  PHE A 428      15.019  10.210  31.832  1.00 81.98           C  
ATOM   3231  N   GLY A 429       9.819   9.365  30.930  1.00 77.55           N  
ATOM   3232  CA  GLY A 429       9.220  10.690  30.919  1.00 77.55           C  
ATOM   3233  C   GLY A 429       9.873  11.647  31.899  1.00 77.55           C  
ATOM   3234  O   GLY A 429      10.276  11.246  32.992  1.00 77.55           O  
ATOM   3235  N   ILE A 430      10.292  13.131  31.724  1.00 81.42           N  
ATOM   3236  CA  ILE A 430      10.767  14.204  32.591  1.00 81.42           C  
ATOM   3237  C   ILE A 430       9.737  15.330  32.632  1.00 81.42           C  
ATOM   3238  CB  ILE A 430      12.135  14.746  32.120  1.00 81.42           C  
ATOM   3239  O   ILE A 430       9.154  15.684  31.605  1.00 81.42           O  
ATOM   3240  CG1 ILE A 430      12.719  15.703  33.166  1.00 81.42           C  
ATOM   3241  CG2 ILE A 430      12.003  15.437  30.759  1.00 81.42           C  
ATOM   3242  CD1 ILE A 430      14.206  15.981  32.989  1.00 81.42           C  
ATOM   3243  N   GLY A 431       9.093  15.642  33.457  1.00 80.76           N  
ATOM   3244  CA  GLY A 431       8.125  16.715  33.623  1.00 80.76           C  
ATOM   3245  C   GLY A 431       8.556  17.755  34.640  1.00 80.76           C  
ATOM   3246  O   GLY A 431       9.482  17.523  35.419  1.00 80.76           O  
ATOM   3247  N   TYR A 432       8.111  19.122  34.668  1.00 86.21           N  
ATOM   3248  CA  TYR A 432       8.349  20.209  35.612  1.00 86.21           C  
ATOM   3249  C   TYR A 432       7.049  20.926  35.956  1.00 86.21           C  
ATOM   3250  CB  TYR A 432       9.360  21.207  35.038  1.00 86.21           C  
ATOM   3251  O   TYR A 432       6.244  21.225  35.071  1.00 86.21           O  
ATOM   3252  CG  TYR A 432       9.771  22.282  36.014  1.00 86.21           C  
ATOM   3253  CD1 TYR A 432       9.232  23.564  35.936  1.00 86.21           C  
ATOM   3254  CD2 TYR A 432      10.701  22.020  37.015  1.00 86.21           C  
ATOM   3255  CE1 TYR A 432       9.609  24.559  36.832  1.00 86.21           C  
ATOM   3256  CE2 TYR A 432      11.086  23.007  37.916  1.00 86.21           C  
ATOM   3257  OH  TYR A 432      10.912  25.252  38.707  1.00 86.21           O  
ATOM   3258  CZ  TYR A 432      10.535  24.271  37.817  1.00 86.21           C  
ATOM   3259  N   GLY A 433       6.618  20.893  36.914  1.00 82.92           N  
ATOM   3260  CA  GLY A 433       5.415  21.586  37.347  1.00 82.92           C  
ATOM   3261  C   GLY A 433       5.581  22.292  38.680  1.00 82.92           C  
ATOM   3262  O   GLY A 433       6.527  22.017  39.421  1.00 82.92           O  
ATOM   3263  N   THR A 434       4.835  23.283  39.129  1.00 83.64           N  
ATOM   3264  CA  THR A 434       4.889  24.058  40.363  1.00 83.64           C  
ATOM   3265  C   THR A 434       4.688  23.156  41.578  1.00 83.64           C  
ATOM   3266  CB  THR A 434       3.829  25.175  40.369  1.00 83.64           C  
ATOM   3267  O   THR A 434       5.299  23.373  42.626  1.00 83.64           O  
ATOM   3268  CG2 THR A 434       4.236  26.324  39.452  1.00 83.64           C  
ATOM   3269  OG1 THR A 434       2.578  24.640  39.919  1.00 83.64           O  
ATOM   3270  N   GLU A 435       4.032  22.186  41.468  1.00 82.01           N  
ATOM   3271  CA  GLU A 435       3.733  21.297  42.587  1.00 82.01           C  
ATOM   3272  C   GLU A 435       4.751  20.163  42.678  1.00 82.01           C  
ATOM   3273  CB  GLU A 435       2.319  20.726  42.458  1.00 82.01           C  
ATOM   3274  O   GLU A 435       5.236  19.844  43.765  1.00 82.01           O  
ATOM   3275  CG  GLU A 435       1.219  21.768  42.598  1.00 82.01           C  
ATOM   3276  CD  GLU A 435      -0.178  21.191  42.439  1.00 82.01           C  
ATOM   3277  OE1 GLU A 435      -1.158  21.971  42.417  1.00 82.01           O  
ATOM   3278  OE2 GLU A 435      -0.295  19.950  42.336  1.00 82.01           O  
ATOM   3279  N   SER A 436       5.001  19.692  41.662  1.00 80.38           N  
ATOM   3280  CA  SER A 436       5.797  18.469  41.637  1.00 80.38           C  
ATOM   3281  C   SER A 436       7.281  18.779  41.476  1.00 80.38           C  
ATOM   3282  CB  SER A 436       5.334  17.551  40.505  1.00 80.38           C  
ATOM   3283  O   SER A 436       8.133  17.956  41.819  1.00 80.38           O  
ATOM   3284  OG  SER A 436       5.361  18.231  39.262  1.00 80.38           O  
ATOM   3285  N   GLY A 437       7.637  19.791  41.196  1.00 82.47           N  
ATOM   3286  CA  GLY A 437       9.015  20.029  40.794  1.00 82.47           C  
ATOM   3287  C   GLY A 437       9.444  19.188  39.607  1.00 82.47           C  
ATOM   3288  O   GLY A 437       8.657  18.956  38.687  1.00 82.47           O  
ATOM   3289  N   VAL A 438      10.719  18.890  39.642  1.00 85.02           N  
ATOM   3290  CA  VAL A 438      11.197  18.027  38.567  1.00 85.02           C  
ATOM   3291  C   VAL A 438      10.776  16.584  38.837  1.00 85.02           C  
ATOM   3292  CB  VAL A 438      12.732  18.114  38.410  1.00 85.02           C  
ATOM   3293  O   VAL A 438      10.954  16.076  39.947  1.00 85.02           O  
ATOM   3294  CG1 VAL A 438      13.210  17.213  37.272  1.00 85.02           C  
ATOM   3295  CG2 VAL A 438      13.161  19.560  38.167  1.00 85.02           C  
ATOM   3296  N   SER A 439      10.017  15.886  37.890  1.00 85.96           N  
ATOM   3297  CA  SER A 439       9.534  14.519  38.052  1.00 85.96           C  
ATOM   3298  C   SER A 439      10.102  13.601  36.975  1.00 85.96           C  
ATOM   3299  CB  SER A 439       8.006  14.481  38.011  1.00 85.96           C  
ATOM   3300  O   SER A 439      10.262  14.011  35.824  1.00 85.96           O  
ATOM   3301  OG  SER A 439       7.524  14.956  36.765  1.00 85.96           O  
ATOM   3302  N   PHE A 440      10.636  12.488  37.505  1.00 87.35           N  
ATOM   3303  CA  PHE A 440      11.146  11.464  36.601  1.00 87.35           C  
ATOM   3304  C   PHE A 440      10.277  10.213  36.656  1.00 87.35           C  
ATOM   3305  CB  PHE A 440      12.596  11.112  36.948  1.00 87.35           C  
ATOM   3306  O   PHE A 440       9.851   9.793  37.734  1.00 87.35           O  
ATOM   3307  CG  PHE A 440      13.543  12.278  36.853  1.00 87.35           C  
ATOM   3308  CD1 PHE A 440      14.143  12.606  35.643  1.00 87.35           C  
ATOM   3309  CD2 PHE A 440      13.833  13.046  37.973  1.00 87.35           C  
ATOM   3310  CE1 PHE A 440      15.020  13.685  35.552  1.00 87.35           C  
ATOM   3311  CE2 PHE A 440      14.708  14.125  37.890  1.00 87.35           C  
ATOM   3312  CZ  PHE A 440      15.301  14.442  36.678  1.00 87.35           C  
ATOM   3313  N   GLN A 441       9.858   9.665  35.443  1.00 85.19           N  
ATOM   3314  CA  GLN A 441       9.137   8.401  35.333  1.00 85.19           C  
ATOM   3315  C   GLN A 441       9.832   7.455  34.359  1.00 85.19           C  
ATOM   3316  CB  GLN A 441       7.693   8.643  34.891  1.00 85.19           C  
ATOM   3317  O   GLN A 441      10.211   7.858  33.257  1.00 85.19           O  
ATOM   3318  CG  GLN A 441       6.835   7.386  34.880  1.00 85.19           C  
ATOM   3319  CD  GLN A 441       5.370   7.677  34.611  1.00 85.19           C  
ATOM   3320  NE2 GLN A 441       4.500   6.753  35.004  1.00 85.19           N  
ATOM   3321  OE1 GLN A 441       5.024   8.724  34.055  1.00 85.19           O  
ATOM   3322  N   ALA A 442      10.294   6.186  34.826  1.00 87.13           N  
ATOM   3323  CA  ALA A 442      10.886   5.155  33.977  1.00 87.13           C  
ATOM   3324  C   ALA A 442      10.254   3.793  34.246  1.00 87.13           C  
ATOM   3325  CB  ALA A 442      12.396   5.090  34.194  1.00 87.13           C  
ATOM   3326  O   ALA A 442       9.911   3.475  35.387  1.00 87.13           O  
ATOM   3327  N   GLY A 443       9.862   3.074  33.190  1.00 84.65           N  
ATOM   3328  CA  GLY A 443       9.256   1.764  33.366  1.00 84.65           C  
ATOM   3329  C   GLY A 443       9.352   0.891  32.130  1.00 84.65           C  
ATOM   3330  O   GLY A 443       9.611   1.387  31.031  1.00 84.65           O  
ATOM   3331  N   VAL A 444       9.554  -0.470  32.405  1.00 87.25           N  
ATOM   3332  CA  VAL A 444       9.483  -1.456  31.332  1.00 87.25           C  
ATOM   3333  C   VAL A 444       8.158  -2.211  31.410  1.00 87.25           C  
ATOM   3334  CB  VAL A 444      10.666  -2.448  31.393  1.00 87.25           C  
ATOM   3335  O   VAL A 444       7.765  -2.678  32.482  1.00 87.25           O  
ATOM   3336  CG1 VAL A 444      10.545  -3.502  30.293  1.00 87.25           C  
ATOM   3337  CG2 VAL A 444      11.994  -1.701  31.278  1.00 87.25           C  
ATOM   3338  N   GLN A 445       7.354  -2.098  30.324  1.00 89.22           N  
ATOM   3339  CA  GLN A 445       6.059  -2.767  30.247  1.00 89.22           C  
ATOM   3340  C   GLN A 445       6.030  -3.778  29.104  1.00 89.22           C  
ATOM   3341  CB  GLN A 445       4.936  -1.744  30.071  1.00 89.22           C  
ATOM   3342  O   GLN A 445       6.449  -3.472  27.986  1.00 89.22           O  
ATOM   3343  CG  GLN A 445       3.546  -2.361  30.012  1.00 89.22           C  
ATOM   3344  CD  GLN A 445       3.044  -2.808  31.372  1.00 89.22           C  
ATOM   3345  NE2 GLN A 445       2.208  -3.841  31.386  1.00 89.22           N  
ATOM   3346  OE1 GLN A 445       3.404  -2.230  32.402  1.00 89.22           O  
ATOM   3347  N   GLN A 446       5.833  -4.974  29.315  1.00 90.48           N  
ATOM   3348  CA  GLN A 446       5.653  -5.999  28.292  1.00 90.48           C  
ATOM   3349  C   GLN A 446       4.187  -6.409  28.176  1.00 90.48           C  
ATOM   3350  CB  GLN A 446       6.517  -7.223  28.600  1.00 90.48           C  
ATOM   3351  O   GLN A 446       3.652  -7.078  29.062  1.00 90.48           O  
ATOM   3352  CG  GLN A 446       6.426  -8.320  27.549  1.00 90.48           C  
ATOM   3353  CD  GLN A 446       7.021  -7.907  26.216  1.00 90.48           C  
ATOM   3354  NE2 GLN A 446       7.376  -8.890  25.395  1.00 90.48           N  
ATOM   3355  OE1 GLN A 446       7.161  -6.715  25.926  1.00 90.48           O  
ATOM   3356  N   ASP A 447       3.605  -6.008  27.194  1.00 89.44           N  
ATOM   3357  CA  ASP A 447       2.241  -6.421  26.875  1.00 89.44           C  
ATOM   3358  C   ASP A 447       2.235  -7.721  26.074  1.00 89.44           C  
ATOM   3359  CB  ASP A 447       1.515  -5.321  26.098  1.00 89.44           C  
ATOM   3360  O   ASP A 447       3.119  -7.952  25.247  1.00 89.44           O  
ATOM   3361  CG  ASP A 447       1.282  -4.068  26.922  1.00 89.44           C  
ATOM   3362  OD1 ASP A 447       1.405  -2.949  26.380  1.00 89.44           O  
ATOM   3363  OD2 ASP A 447       0.974  -4.200  28.127  1.00 89.44           O  
ATOM   3364  N   ASN A 448       1.723  -8.675  26.346  1.00 89.57           N  
ATOM   3365  CA  ASN A 448       1.670  -9.971  25.679  1.00 89.57           C  
ATOM   3366  C   ASN A 448       2.884 -10.829  26.025  1.00 89.57           C  
ATOM   3367  CB  ASN A 448       1.562  -9.791  24.163  1.00 89.57           C  
ATOM   3368  O   ASN A 448       3.598 -11.290  25.132  1.00 89.57           O  
ATOM   3369  CG  ASN A 448       1.130 -11.059  23.454  1.00 89.57           C  
ATOM   3370  ND2 ASN A 448       1.460 -11.163  22.172  1.00 89.57           N  
ATOM   3371  OD1 ASN A 448       0.505 -11.938  24.052  1.00 89.57           O  
ATOM   3372  N   TRP A 449       3.075 -10.852  27.429  1.00 89.76           N  
ATOM   3373  CA  TRP A 449       4.227 -11.601  27.919  1.00 89.76           C  
ATOM   3374  C   TRP A 449       4.243 -13.013  27.343  1.00 89.76           C  
ATOM   3375  CB  TRP A 449       4.219 -11.661  29.449  1.00 89.76           C  
ATOM   3376  O   TRP A 449       3.293 -13.777  27.528  1.00 89.76           O  
ATOM   3377  CG  TRP A 449       5.399 -12.375  30.037  1.00 89.76           C  
ATOM   3378  CD1 TRP A 449       5.452 -13.676  30.454  1.00 89.76           C  
ATOM   3379  CD2 TRP A 449       6.697 -11.823  30.278  1.00 89.76           C  
ATOM   3380  CE2 TRP A 449       7.489 -12.848  30.842  1.00 89.76           C  
ATOM   3381  CE3 TRP A 449       7.269 -10.561  30.070  1.00 89.76           C  
ATOM   3382  NE1 TRP A 449       6.706 -13.967  30.939  1.00 89.76           N  
ATOM   3383  CH2 TRP A 449       9.359 -11.405  30.988  1.00 89.76           C  
ATOM   3384  CZ2 TRP A 449       8.824 -12.649  31.202  1.00 89.76           C  
ATOM   3385  CZ3 TRP A 449       8.598 -10.365  30.428  1.00 89.76           C  
ATOM   3386  N   LEU A 450       5.277 -13.356  26.527  1.00 87.82           N  
ATOM   3387  CA  LEU A 450       5.474 -14.660  25.904  1.00 87.82           C  
ATOM   3388  C   LEU A 450       4.321 -14.992  24.963  1.00 87.82           C  
ATOM   3389  CB  LEU A 450       5.608 -15.749  26.971  1.00 87.82           C  
ATOM   3390  O   LEU A 450       4.069 -16.164  24.673  1.00 87.82           O  
ATOM   3391  CG  LEU A 450       6.810 -15.636  27.909  1.00 87.82           C  
ATOM   3392  CD1 LEU A 450       6.745 -16.712  28.987  1.00 87.82           C  
ATOM   3393  CD2 LEU A 450       8.114 -15.737  27.123  1.00 87.82           C  
ATOM   3394  N   GLY A 451       3.492 -14.082  24.523  1.00 88.06           N  
ATOM   3395  CA  GLY A 451       2.386 -14.276  23.599  1.00 88.06           C  
ATOM   3396  C   GLY A 451       1.147 -14.846  24.262  1.00 88.06           C  
ATOM   3397  O   GLY A 451       0.269 -15.389  23.587  1.00 88.06           O  
ATOM   3398  N   THR A 452       1.097 -14.745  25.635  1.00 87.49           N  
ATOM   3399  CA  THR A 452       0.015 -15.352  26.401  1.00 87.49           C  
ATOM   3400  C   THR A 452      -1.090 -14.336  26.675  1.00 87.49           C  
ATOM   3401  CB  THR A 452       0.528 -15.928  27.734  1.00 87.49           C  
ATOM   3402  O   THR A 452      -2.197 -14.706  27.074  1.00 87.49           O  
ATOM   3403  CG2 THR A 452       1.532 -17.052  27.497  1.00 87.49           C  
ATOM   3404  OG1 THR A 452       1.163 -14.886  28.485  1.00 87.49           O  
ATOM   3405  N   GLY A 453      -0.895 -13.143  26.348  1.00 89.15           N  
ATOM   3406  CA  GLY A 453      -1.850 -12.079  26.613  1.00 89.15           C  
ATOM   3407  C   GLY A 453      -1.647 -11.418  27.963  1.00 89.15           C  
ATOM   3408  O   GLY A 453      -2.298 -10.419  28.276  1.00 89.15           O  
ATOM   3409  N   TYR A 454      -0.684 -11.894  28.894  1.00 90.80           N  
ATOM   3410  CA  TYR A 454      -0.371 -11.323  30.199  1.00 90.80           C  
ATOM   3411  C   TYR A 454       0.394 -10.013  30.051  1.00 90.80           C  
ATOM   3412  CB  TYR A 454       0.445 -12.312  31.037  1.00 90.80           C  
ATOM   3413  O   TYR A 454       1.215  -9.865  29.142  1.00 90.80           O  
ATOM   3414  CG  TYR A 454      -0.382 -13.419  31.645  1.00 90.80           C  
ATOM   3415  CD1 TYR A 454      -1.182 -13.184  32.762  1.00 90.80           C  
ATOM   3416  CD2 TYR A 454      -0.365 -14.700  31.105  1.00 90.80           C  
ATOM   3417  CE1 TYR A 454      -1.944 -14.202  33.326  1.00 90.80           C  
ATOM   3418  CE2 TYR A 454      -1.123 -15.725  31.662  1.00 90.80           C  
ATOM   3419  OH  TYR A 454      -2.661 -16.477  33.325  1.00 90.80           O  
ATOM   3420  CZ  TYR A 454      -1.908 -15.466  32.770  1.00 90.80           C  
ATOM   3421  N   ALA A 455      -0.027  -9.055  30.835  1.00 90.27           N  
ATOM   3422  CA  ALA A 455       0.731  -7.808  30.891  1.00 90.27           C  
ATOM   3423  C   ALA A 455       1.601  -7.752  32.144  1.00 90.27           C  
ATOM   3424  CB  ALA A 455      -0.213  -6.609  30.848  1.00 90.27           C  
ATOM   3425  O   ALA A 455       1.103  -7.912  33.261  1.00 90.27           O  
ATOM   3426  N   VAL A 456       3.001  -7.732  31.997  1.00 91.42           N  
ATOM   3427  CA  VAL A 456       3.960  -7.633  33.092  1.00 91.42           C  
ATOM   3428  C   VAL A 456       4.724  -6.315  32.992  1.00 91.42           C  
ATOM   3429  CB  VAL A 456       4.947  -8.823  33.091  1.00 91.42           C  
ATOM   3430  O   VAL A 456       5.078  -5.876  31.895  1.00 91.42           O  
ATOM   3431  CG1 VAL A 456       5.895  -8.739  34.286  1.00 91.42           C  
ATOM   3432  CG2 VAL A 456       4.186 -10.147  33.101  1.00 91.42           C  
ATOM   3433  N   GLY A 457       4.712  -5.514  33.998  1.00 89.38           N  
ATOM   3434  CA  GLY A 457       5.392  -4.230  33.945  1.00 89.38           C  
ATOM   3435  C   GLY A 457       6.146  -3.900  35.220  1.00 89.38           C  
ATOM   3436  O   GLY A 457       5.761  -4.339  36.306  1.00 89.38           O  
ATOM   3437  N   ILE A 458       7.489  -3.364  35.257  1.00 92.18           N  
ATOM   3438  CA  ILE A 458       8.231  -2.747  36.351  1.00 92.18           C  
ATOM   3439  C   ILE A 458       8.304  -1.237  36.138  1.00 92.18           C  
ATOM   3440  CB  ILE A 458       9.653  -3.340  36.474  1.00 92.18           C  
ATOM   3441  O   ILE A 458       8.753  -0.772  35.087  1.00 92.18           O  
ATOM   3442  CG1 ILE A 458       9.583  -4.857  36.684  1.00 92.18           C  
ATOM   3443  CG2 ILE A 458      10.423  -2.664  37.612  1.00 92.18           C  
ATOM   3444  CD1 ILE A 458      10.930  -5.558  36.586  1.00 92.18           C  
ATOM   3445  N   ASN A 459       7.560  -0.464  36.959  1.00 88.43           N  
ATOM   3446  CA  ASN A 459       7.496   0.987  36.823  1.00 88.43           C  
ATOM   3447  C   ASN A 459       8.096   1.690  38.038  1.00 88.43           C  
ATOM   3448  CB  ASN A 459       6.052   1.443  36.605  1.00 88.43           C  
ATOM   3449  O   ASN A 459       7.940   1.227  39.169  1.00 88.43           O  
ATOM   3450  CG  ASN A 459       5.466   0.925  35.306  1.00 88.43           C  
ATOM   3451  ND2 ASN A 459       4.460   0.064  35.411  1.00 88.43           N  
ATOM   3452  OD1 ASN A 459       5.914   1.295  34.218  1.00 88.43           O  
ATOM   3453  N   GLY A 460       8.981   2.852  37.949  1.00 89.95           N  
ATOM   3454  CA  GLY A 460       9.525   3.688  39.008  1.00 89.95           C  
ATOM   3455  C   GLY A 460       9.265   5.167  38.794  1.00 89.95           C  
ATOM   3456  O   GLY A 460       9.317   5.654  37.663  1.00 89.95           O  
ATOM   3457  N   THR A 461       8.791   5.837  39.663  1.00 87.60           N  
ATOM   3458  CA  THR A 461       8.549   7.274  39.603  1.00 87.60           C  
ATOM   3459  C   THR A 461       9.271   7.992  40.740  1.00 87.60           C  
ATOM   3460  CB  THR A 461       7.043   7.590  39.667  1.00 87.60           C  
ATOM   3461  O   THR A 461       9.339   7.481  41.860  1.00 87.60           O  
ATOM   3462  CG2 THR A 461       6.781   9.072  39.423  1.00 87.60           C  
ATOM   3463  OG1 THR A 461       6.357   6.824  38.669  1.00 87.60           O  
ATOM   3464  N   LYS A 462      10.000   9.172  40.622  1.00 91.55           N  
ATOM   3465  CA  LYS A 462      10.668   9.985  41.635  1.00 91.55           C  
ATOM   3466  C   LYS A 462      10.321  11.462  41.471  1.00 91.55           C  
ATOM   3467  CB  LYS A 462      12.183   9.791  41.564  1.00 91.55           C  
ATOM   3468  O   LYS A 462      10.378  11.999  40.362  1.00 91.55           O  
ATOM   3469  CG  LYS A 462      12.953  10.540  42.642  1.00 91.55           C  
ATOM   3470  CD  LYS A 462      14.442  10.220  42.590  1.00 91.55           C  
ATOM   3471  CE  LYS A 462      15.215  10.977  43.661  1.00 91.55           C  
ATOM   3472  NZ  LYS A 462      16.659  10.593  43.678  1.00 91.55           N  
ATOM   3473  N   ASN A 463       9.773  12.020  42.417  1.00 86.62           N  
ATOM   3474  CA  ASN A 463       9.572  13.465  42.458  1.00 86.62           C  
ATOM   3475  C   ASN A 463      10.140  14.073  43.737  1.00 86.62           C  
ATOM   3476  CB  ASN A 463       8.087  13.805  42.322  1.00 86.62           C  
ATOM   3477  O   ASN A 463      10.858  13.404  44.482  1.00 86.62           O  
ATOM   3478  CG  ASN A 463       7.244  13.188  43.421  1.00 86.62           C  
ATOM   3479  ND2 ASN A 463       5.979  12.919  43.118  1.00 86.62           N  
ATOM   3480  OD1 ASN A 463       7.725  12.956  44.533  1.00 86.62           O  
ATOM   3481  N   ASP A 464       9.846  15.420  44.096  1.00 86.62           N  
ATOM   3482  CA  ASP A 464      10.434  16.120  45.234  1.00 86.62           C  
ATOM   3483  C   ASP A 464      10.053  15.446  46.550  1.00 86.62           C  
ATOM   3484  CB  ASP A 464       9.996  17.586  45.247  1.00 86.62           C  
ATOM   3485  O   ASP A 464      10.847  15.419  47.492  1.00 86.62           O  
ATOM   3486  CG  ASP A 464      10.734  18.434  44.226  1.00 86.62           C  
ATOM   3487  OD1 ASP A 464      10.354  19.607  44.019  1.00 86.62           O  
ATOM   3488  OD2 ASP A 464      11.703  17.925  43.622  1.00 86.62           O  
ATOM   3489  N   TYR A 465       8.840  14.689  46.542  1.00 88.66           N  
ATOM   3490  CA  TYR A 465       8.381  14.224  47.846  1.00 88.66           C  
ATOM   3491  C   TYR A 465       8.109  12.725  47.826  1.00 88.66           C  
ATOM   3492  CB  TYR A 465       7.118  14.978  48.272  1.00 88.66           C  
ATOM   3493  O   TYR A 465       7.890  12.113  48.875  1.00 88.66           O  
ATOM   3494  CG  TYR A 465       6.029  14.978  47.226  1.00 88.66           C  
ATOM   3495  CD1 TYR A 465       5.923  16.015  46.302  1.00 88.66           C  
ATOM   3496  CD2 TYR A 465       5.104  13.941  47.160  1.00 88.66           C  
ATOM   3497  CE1 TYR A 465       4.921  16.020  45.338  1.00 88.66           C  
ATOM   3498  CE2 TYR A 465       4.098  13.936  46.200  1.00 88.66           C  
ATOM   3499  OH  TYR A 465       3.020  14.977  44.343  1.00 88.66           O  
ATOM   3500  CZ  TYR A 465       4.014  14.977  45.295  1.00 88.66           C  
ATOM   3501  N   GLN A 466       8.164  12.135  46.776  1.00 89.67           N  
ATOM   3502  CA  GLN A 466       7.783  10.727  46.714  1.00 89.67           C  
ATOM   3503  C   GLN A 466       8.695   9.951  45.768  1.00 89.67           C  
ATOM   3504  CB  GLN A 466       6.325  10.584  46.273  1.00 89.67           C  
ATOM   3505  O   GLN A 466       9.057  10.448  44.700  1.00 89.67           O  
ATOM   3506  CG  GLN A 466       5.816   9.149  46.290  1.00 89.67           C  
ATOM   3507  CD  GLN A 466       4.360   9.038  45.878  1.00 89.67           C  
ATOM   3508  NE2 GLN A 466       3.777   7.860  46.072  1.00 89.67           N  
ATOM   3509  OE1 GLN A 466       3.764  10.004  45.390  1.00 89.67           O  
ATOM   3510  N   THR A 467       9.345   8.697  46.193  1.00 94.18           N  
ATOM   3511  CA  THR A 467      10.005   7.685  45.376  1.00 94.18           C  
ATOM   3512  C   THR A 467       9.194   6.392  45.356  1.00 94.18           C  
ATOM   3513  CB  THR A 467      11.428   7.394  45.887  1.00 94.18           C  
ATOM   3514  O   THR A 467       8.962   5.783  46.403  1.00 94.18           O  
ATOM   3515  CG2 THR A 467      12.180   6.475  44.930  1.00 94.18           C  
ATOM   3516  OG1 THR A 467      12.146   8.628  46.011  1.00 94.18           O  
ATOM   3517  N   TYR A 468       8.620   6.035  44.187  1.00 91.75           N  
ATOM   3518  CA  TYR A 468       7.699   4.910  44.074  1.00 91.75           C  
ATOM   3519  C   TYR A 468       8.193   3.901  43.044  1.00 91.75           C  
ATOM   3520  CB  TYR A 468       6.297   5.398  43.695  1.00 91.75           C  
ATOM   3521  O   TYR A 468       8.628   4.280  41.954  1.00 91.75           O  
ATOM   3522  CG  TYR A 468       5.280   4.290  43.576  1.00 91.75           C  
ATOM   3523  CD1 TYR A 468       4.998   3.706  42.343  1.00 91.75           C  
ATOM   3524  CD2 TYR A 468       4.598   3.825  44.696  1.00 91.75           C  
ATOM   3525  CE1 TYR A 468       4.059   2.685  42.229  1.00 91.75           C  
ATOM   3526  CE2 TYR A 468       3.657   2.805  44.593  1.00 91.75           C  
ATOM   3527  OH  TYR A 468       2.466   1.232  43.249  1.00 91.75           O  
ATOM   3528  CZ  TYR A 468       3.396   2.242  43.357  1.00 91.75           C  
ATOM   3529  N   ALA A 469       8.287   2.532  43.309  1.00 93.24           N  
ATOM   3530  CA  ALA A 469       8.591   1.434  42.395  1.00 93.24           C  
ATOM   3531  C   ALA A 469       7.561   0.315  42.519  1.00 93.24           C  
ATOM   3532  CB  ALA A 469       9.994   0.893  42.661  1.00 93.24           C  
ATOM   3533  O   ALA A 469       7.091   0.014  43.618  1.00 93.24           O  
ATOM   3534  N   GLU A 470       7.020  -0.201  41.389  1.00 91.14           N  
ATOM   3535  CA  GLU A 470       6.012  -1.255  41.454  1.00 91.14           C  
ATOM   3536  C   GLU A 470       6.250  -2.312  40.379  1.00 91.14           C  
ATOM   3537  CB  GLU A 470       4.607  -0.666  41.311  1.00 91.14           C  
ATOM   3538  O   GLU A 470       6.757  -2.004  39.299  1.00 91.14           O  
ATOM   3539  CG  GLU A 470       4.284  -0.180  39.905  1.00 91.14           C  
ATOM   3540  CD  GLU A 470       2.880   0.389  39.774  1.00 91.14           C  
ATOM   3541  OE1 GLU A 470       2.405   0.575  38.631  1.00 91.14           O  
ATOM   3542  OE2 GLU A 470       2.251   0.651  40.824  1.00 91.14           O  
ATOM   3543  N   LEU A 471       6.098  -3.769  40.674  1.00 93.89           N  
ATOM   3544  CA  LEU A 471       6.007  -4.901  39.758  1.00 93.89           C  
ATOM   3545  C   LEU A 471       4.558  -5.348  39.590  1.00 93.89           C  
ATOM   3546  CB  LEU A 471       6.858  -6.069  40.262  1.00 93.89           C  
ATOM   3547  O   LEU A 471       3.866  -5.608  40.577  1.00 93.89           O  
ATOM   3548  CG  LEU A 471       6.903  -7.310  39.370  1.00 93.89           C  
ATOM   3549  CD1 LEU A 471       8.261  -7.423  38.685  1.00 93.89           C  
ATOM   3550  CD2 LEU A 471       6.604  -8.565  40.184  1.00 93.89           C  
ATOM   3551  N   SER A 472       3.924  -5.327  38.338  1.00 91.01           N  
ATOM   3552  CA  SER A 472       2.520  -5.660  38.123  1.00 91.01           C  
ATOM   3553  C   SER A 472       2.368  -6.774  37.092  1.00 91.01           C  
ATOM   3554  CB  SER A 472       1.739  -4.426  37.671  1.00 91.01           C  
ATOM   3555  O   SER A 472       3.161  -6.871  36.153  1.00 91.01           O  
ATOM   3556  OG  SER A 472       2.163  -4.004  36.386  1.00 91.01           O  
ATOM   3557  N   VAL A 473       1.513  -7.748  37.288  1.00 93.19           N  
ATOM   3558  CA  VAL A 473       1.121  -8.797  36.353  1.00 93.19           C  
ATOM   3559  C   VAL A 473      -0.400  -8.823  36.215  1.00 93.19           C  
ATOM   3560  CB  VAL A 473       1.639 -10.181  36.803  1.00 93.19           C  
ATOM   3561  O   VAL A 473      -1.119  -8.894  37.214  1.00 93.19           O  
ATOM   3562  CG1 VAL A 473       1.245 -11.259  35.795  1.00 93.19           C  
ATOM   3563  CG2 VAL A 473       3.155 -10.148  36.989  1.00 93.19           C  
ATOM   3564  N   THR A 474      -0.933  -8.706  35.060  1.00 91.94           N  
ATOM   3565  CA  THR A 474      -2.376  -8.659  34.855  1.00 91.94           C  
ATOM   3566  C   THR A 474      -2.792  -9.592  33.721  1.00 91.94           C  
ATOM   3567  CB  THR A 474      -2.850  -7.227  34.543  1.00 91.94           C  
ATOM   3568  O   THR A 474      -2.159  -9.614  32.664  1.00 91.94           O  
ATOM   3569  CG2 THR A 474      -4.365  -7.172  34.379  1.00 91.94           C  
ATOM   3570  OG1 THR A 474      -2.465  -6.359  35.617  1.00 91.94           O  
ATOM   3571  N   ASN A 475      -3.733 -10.409  33.953  1.00 90.17           N  
ATOM   3572  CA  ASN A 475      -4.435 -11.159  32.917  1.00 90.17           C  
ATOM   3573  C   ASN A 475      -5.743 -10.479  32.521  1.00 90.17           C  
ATOM   3574  CB  ASN A 475      -4.701 -12.593  33.379  1.00 90.17           C  
ATOM   3575  O   ASN A 475      -6.716 -10.510  33.276  1.00 90.17           O  
ATOM   3576  CG  ASN A 475      -5.257 -13.470  32.274  1.00 90.17           C  
ATOM   3577  ND2 ASN A 475      -5.394 -14.760  32.553  1.00 90.17           N  
ATOM   3578  OD1 ASN A 475      -5.559 -12.990  31.178  1.00 90.17           O  
ATOM   3579  N   PRO A 476      -5.841  -9.987  31.484  1.00 88.41           N  
ATOM   3580  CA  PRO A 476      -7.039  -9.246  31.081  1.00 88.41           C  
ATOM   3581  C   PRO A 476      -8.244 -10.155  30.848  1.00 88.41           C  
ATOM   3582  CB  PRO A 476      -6.610  -8.564  29.780  1.00 88.41           C  
ATOM   3583  O   PRO A 476      -9.386  -9.688  30.866  1.00 88.41           O  
ATOM   3584  CG  PRO A 476      -5.489  -9.404  29.260  1.00 88.41           C  
ATOM   3585  CD  PRO A 476      -4.771 -10.018  30.427  1.00 88.41           C  
ATOM   3586  N   TYR A 477      -8.047 -11.460  30.606  1.00 89.59           N  
ATOM   3587  CA  TYR A 477      -9.112 -12.430  30.374  1.00 89.59           C  
ATOM   3588  C   TYR A 477      -8.986 -13.616  31.322  1.00 89.59           C  
ATOM   3589  CB  TYR A 477      -9.088 -12.917  28.922  1.00 89.59           C  
ATOM   3590  O   TYR A 477      -8.626 -14.719  30.902  1.00 89.59           O  
ATOM   3591  CG  TYR A 477      -9.642 -11.916  27.936  1.00 89.59           C  
ATOM   3592  CD1 TYR A 477     -10.987 -11.936  27.575  1.00 89.59           C  
ATOM   3593  CD2 TYR A 477      -8.821 -10.950  27.364  1.00 89.59           C  
ATOM   3594  CE1 TYR A 477     -11.501 -11.017  26.666  1.00 89.59           C  
ATOM   3595  CE2 TYR A 477      -9.324 -10.026  26.454  1.00 89.59           C  
ATOM   3596  OH  TYR A 477     -11.167  -9.155  25.212  1.00 89.59           O  
ATOM   3597  CZ  TYR A 477     -10.664 -10.067  26.113  1.00 89.59           C  
ATOM   3598  N   PHE A 478      -9.227 -13.220  32.601  1.00 88.15           N  
ATOM   3599  CA  PHE A 478      -9.213 -14.308  33.572  1.00 88.15           C  
ATOM   3600  C   PHE A 478     -10.328 -15.305  33.282  1.00 88.15           C  
ATOM   3601  CB  PHE A 478      -9.353 -13.762  34.996  1.00 88.15           C  
ATOM   3602  O   PHE A 478     -10.144 -16.514  33.441  1.00 88.15           O  
ATOM   3603  CG  PHE A 478      -9.320 -14.826  36.060  1.00 88.15           C  
ATOM   3604  CD1 PHE A 478     -10.410 -15.022  36.900  1.00 88.15           C  
ATOM   3605  CD2 PHE A 478      -8.200 -15.630  36.220  1.00 88.15           C  
ATOM   3606  CE1 PHE A 478     -10.382 -16.006  37.886  1.00 88.15           C  
ATOM   3607  CE2 PHE A 478      -8.165 -16.615  37.202  1.00 88.15           C  
ATOM   3608  CZ  PHE A 478      -9.256 -16.801  38.035  1.00 88.15           C  
ATOM   3609  N   THR A 479     -11.517 -14.680  32.843  1.00 84.79           N  
ATOM   3610  CA  THR A 479     -12.614 -15.475  32.301  1.00 84.79           C  
ATOM   3611  C   THR A 479     -12.846 -15.145  30.829  1.00 84.79           C  
ATOM   3612  CB  THR A 479     -13.914 -15.246  33.093  1.00 84.79           C  
ATOM   3613  O   THR A 479     -12.436 -14.084  30.354  1.00 84.79           O  
ATOM   3614  CG2 THR A 479     -13.707 -15.512  34.580  1.00 84.79           C  
ATOM   3615  OG1 THR A 479     -14.341 -13.890  32.916  1.00 84.79           O  
ATOM   3616  N   VAL A 480     -13.386 -15.853  30.176  1.00 83.40           N  
ATOM   3617  CA  VAL A 480     -13.588 -15.679  28.742  1.00 83.40           C  
ATOM   3618  C   VAL A 480     -14.515 -14.491  28.490  1.00 83.40           C  
ATOM   3619  CB  VAL A 480     -14.169 -16.955  28.092  1.00 83.40           C  
ATOM   3620  O   VAL A 480     -14.522 -13.923  27.396  1.00 83.40           O  
ATOM   3621  CG1 VAL A 480     -13.122 -18.066  28.052  1.00 83.40           C  
ATOM   3622  CG2 VAL A 480     -15.415 -17.418  28.846  1.00 83.40           C  
ATOM   3623  N   ASP A 481     -15.175 -13.971  29.360  1.00 82.69           N  
ATOM   3624  CA  ASP A 481     -16.149 -12.895  29.203  1.00 82.69           C  
ATOM   3625  C   ASP A 481     -15.504 -11.531  29.442  1.00 82.69           C  
ATOM   3626  CB  ASP A 481     -17.327 -13.093  30.159  1.00 82.69           C  
ATOM   3627  O   ASP A 481     -16.186 -10.504  29.424  1.00 82.69           O  
ATOM   3628  CG  ASP A 481     -18.141 -14.337  29.846  1.00 82.69           C  
ATOM   3629  OD1 ASP A 481     -18.531 -15.063  30.786  1.00 82.69           O  
ATOM   3630  OD2 ASP A 481     -18.392 -14.595  28.649  1.00 82.69           O  
ATOM   3631  N   GLY A 482     -14.259 -11.439  29.772  1.00 83.66           N  
ATOM   3632  CA  GLY A 482     -13.541 -10.177  29.839  1.00 83.66           C  
ATOM   3633  C   GLY A 482     -13.256  -9.727  31.260  1.00 83.66           C  
ATOM   3634  O   GLY A 482     -12.919  -8.564  31.492  1.00 83.66           O  
ATOM   3635  N   VAL A 483     -13.446 -10.693  32.326  1.00 89.92           N  
ATOM   3636  CA  VAL A 483     -13.036 -10.399  33.695  1.00 89.92           C  
ATOM   3637  C   VAL A 483     -11.513 -10.416  33.794  1.00 89.92           C  
ATOM   3638  CB  VAL A 483     -13.647 -11.402  34.699  1.00 89.92           C  
ATOM   3639  O   VAL A 483     -10.868 -11.380  33.375  1.00 89.92           O  
ATOM   3640  CG1 VAL A 483     -13.160 -11.111  36.117  1.00 89.92           C  
ATOM   3641  CG2 VAL A 483     -15.173 -11.358  34.635  1.00 89.92           C  
ATOM   3642  N   SER A 484     -10.997  -9.225  34.400  1.00 88.77           N  
ATOM   3643  CA  SER A 484      -9.544  -9.130  34.499  1.00 88.77           C  
ATOM   3644  C   SER A 484      -9.063  -9.450  35.910  1.00 88.77           C  
ATOM   3645  CB  SER A 484      -9.069  -7.734  34.094  1.00 88.77           C  
ATOM   3646  O   SER A 484      -9.822  -9.321  36.874  1.00 88.77           O  
ATOM   3647  OG  SER A 484      -9.520  -6.761  35.021  1.00 88.77           O  
ATOM   3648  N   LEU A 485      -7.883 -10.256  36.102  1.00 94.16           N  
ATOM   3649  CA  LEU A 485      -7.204 -10.514  37.367  1.00 94.16           C  
ATOM   3650  C   LEU A 485      -5.783  -9.962  37.343  1.00 94.16           C  
ATOM   3651  CB  LEU A 485      -7.176 -12.016  37.664  1.00 94.16           C  
ATOM   3652  O   LEU A 485      -4.989 -10.318  36.470  1.00 94.16           O  
ATOM   3653  CG  LEU A 485      -6.467 -12.438  38.952  1.00 94.16           C  
ATOM   3654  CD1 LEU A 485      -7.239 -11.939  40.169  1.00 94.16           C  
ATOM   3655  CD2 LEU A 485      -6.305 -13.954  39.000  1.00 94.16           C  
ATOM   3656  N   GLY A 486      -5.560  -8.886  38.217  1.00 89.79           N  
ATOM   3657  CA  GLY A 486      -4.248  -8.260  38.246  1.00 89.79           C  
ATOM   3658  C   GLY A 486      -3.589  -8.316  39.611  1.00 89.79           C  
ATOM   3659  O   GLY A 486      -4.270  -8.259  40.637  1.00 89.79           O  
ATOM   3660  N   GLY A 487      -2.270  -8.641  39.771  1.00 91.07           N  
ATOM   3661  CA  GLY A 487      -1.467  -8.582  40.981  1.00 91.07           C  
ATOM   3662  C   GLY A 487      -0.381  -7.524  40.926  1.00 91.07           C  
ATOM   3663  O   GLY A 487       0.185  -7.263  39.862  1.00 91.07           O  
ATOM   3664  N   ARG A 488      -0.169  -6.807  42.088  1.00 88.54           N  
ATOM   3665  CA  ARG A 488       0.856  -5.769  42.119  1.00 88.54           C  
ATOM   3666  C   ARG A 488       1.681  -5.852  43.400  1.00 88.54           C  
ATOM   3667  CB  ARG A 488       0.221  -4.382  41.994  1.00 88.54           C  
ATOM   3668  O   ARG A 488       1.139  -6.106  44.478  1.00 88.54           O  
ATOM   3669  CG  ARG A 488       1.216  -3.237  42.098  1.00 88.54           C  
ATOM   3670  CD  ARG A 488       0.524  -1.882  42.051  1.00 88.54           C  
ATOM   3671  NE  ARG A 488       1.463  -0.789  42.287  1.00 88.54           N  
ATOM   3672  NH1 ARG A 488      -0.133   0.879  42.183  1.00 88.54           N  
ATOM   3673  NH2 ARG A 488       2.064   1.410  42.565  1.00 88.54           N  
ATOM   3674  CZ  ARG A 488       1.129   0.497  42.344  1.00 88.54           C  
ATOM   3675  N   LEU A 489       3.194  -5.872  43.379  1.00 93.84           N  
ATOM   3676  CA  LEU A 489       4.156  -5.667  44.456  1.00 93.84           C  
ATOM   3677  C   LEU A 489       4.777  -4.277  44.373  1.00 93.84           C  
ATOM   3678  CB  LEU A 489       5.253  -6.733  44.405  1.00 93.84           C  
ATOM   3679  O   LEU A 489       5.277  -3.878  43.319  1.00 93.84           O  
ATOM   3680  CG  LEU A 489       5.970  -7.032  45.722  1.00 93.84           C  
ATOM   3681  CD1 LEU A 489       5.583  -8.415  46.235  1.00 93.84           C  
ATOM   3682  CD2 LEU A 489       7.481  -6.926  45.545  1.00 93.84           C  
ATOM   3683  N   PHE A 490       4.445  -3.417  45.404  1.00 93.26           N  
ATOM   3684  CA  PHE A 490       4.898  -2.037  45.276  1.00 93.26           C  
ATOM   3685  C   PHE A 490       5.776  -1.644  46.457  1.00 93.26           C  
ATOM   3686  CB  PHE A 490       3.703  -1.085  45.170  1.00 93.26           C  
ATOM   3687  O   PHE A 490       5.709  -2.264  47.521  1.00 93.26           O  
ATOM   3688  CG  PHE A 490       2.895  -0.982  46.436  1.00 93.26           C  
ATOM   3689  CD1 PHE A 490       1.823  -1.837  46.664  1.00 93.26           C  
ATOM   3690  CD2 PHE A 490       3.207  -0.030  47.397  1.00 93.26           C  
ATOM   3691  CE1 PHE A 490       1.074  -1.744  47.835  1.00 93.26           C  
ATOM   3692  CE2 PHE A 490       2.463   0.069  48.569  1.00 93.26           C  
ATOM   3693  CZ  PHE A 490       1.396  -0.789  48.786  1.00 93.26           C  
ATOM   3694  N   TYR A 491       6.847  -0.573  46.404  1.00 94.74           N  
ATOM   3695  CA  TYR A 491       7.645   0.127  47.404  1.00 94.74           C  
ATOM   3696  C   TYR A 491       7.473   1.636  47.280  1.00 94.74           C  
ATOM   3697  CB  TYR A 491       9.125  -0.243  47.265  1.00 94.74           C  
ATOM   3698  O   TYR A 491       7.535   2.186  46.178  1.00 94.74           O  
ATOM   3699  CG  TYR A 491      10.023   0.464  48.252  1.00 94.74           C  
ATOM   3700  CD1 TYR A 491      10.730   1.607  47.884  1.00 94.74           C  
ATOM   3701  CD2 TYR A 491      10.166  -0.008  49.552  1.00 94.74           C  
ATOM   3702  CE1 TYR A 491      11.560   2.261  48.789  1.00 94.74           C  
ATOM   3703  CE2 TYR A 491      10.993   0.638  50.465  1.00 94.74           C  
ATOM   3704  OH  TYR A 491      12.504   2.414  50.975  1.00 94.74           O  
ATOM   3705  CZ  TYR A 491      11.684   1.770  50.075  1.00 94.74           C  
ATOM   3706  N   ASN A 492       7.128   2.288  48.332  1.00 93.18           N  
ATOM   3707  CA  ASN A 492       6.883   3.726  48.319  1.00 93.18           C  
ATOM   3708  C   ASN A 492       7.641   4.435  49.437  1.00 93.18           C  
ATOM   3709  CB  ASN A 492       5.384   4.016  48.427  1.00 93.18           C  
ATOM   3710  O   ASN A 492       7.558   4.036  50.600  1.00 93.18           O  
ATOM   3711  CG  ASN A 492       5.062   5.490  48.284  1.00 93.18           C  
ATOM   3712  ND2 ASN A 492       4.052   5.950  49.013  1.00 93.18           N  
ATOM   3713  OD1 ASN A 492       5.716   6.210  47.525  1.00 93.18           O  
ATOM   3714  N   ASP A 493       8.546   5.516  49.254  1.00 95.06           N  
ATOM   3715  CA  ASP A 493       9.215   6.411  50.193  1.00 95.06           C  
ATOM   3716  C   ASP A 493       8.657   7.829  50.092  1.00 95.06           C  
ATOM   3717  CB  ASP A 493      10.725   6.421  49.943  1.00 95.06           C  
ATOM   3718  O   ASP A 493       8.931   8.542  49.125  1.00 95.06           O  
ATOM   3719  CG  ASP A 493      11.507   7.080  51.064  1.00 95.06           C  
ATOM   3720  OD1 ASP A 493      12.754   6.992  51.072  1.00 95.06           O  
ATOM   3721  OD2 ASP A 493      10.871   7.692  51.950  1.00 95.06           O  
ATOM   3722  N   PHE A 494       7.825   8.274  51.089  1.00 92.80           N  
ATOM   3723  CA  PHE A 494       7.119   9.550  51.065  1.00 92.80           C  
ATOM   3724  C   PHE A 494       7.689  10.504  52.109  1.00 92.80           C  
ATOM   3725  CB  PHE A 494       5.621   9.342  51.306  1.00 92.80           C  
ATOM   3726  O   PHE A 494       7.773  10.161  53.290  1.00 92.80           O  
ATOM   3727  CG  PHE A 494       4.815  10.612  51.251  1.00 92.80           C  
ATOM   3728  CD1 PHE A 494       4.341  11.203  52.416  1.00 92.80           C  
ATOM   3729  CD2 PHE A 494       4.530  11.215  50.032  1.00 92.80           C  
ATOM   3730  CE1 PHE A 494       3.595  12.378  52.367  1.00 92.80           C  
ATOM   3731  CE2 PHE A 494       3.785  12.389  49.976  1.00 92.80           C  
ATOM   3732  CZ  PHE A 494       3.318  12.968  51.145  1.00 92.80           C  
ATOM   3733  N   GLN A 495       8.200  11.749  51.771  1.00 91.16           N  
ATOM   3734  CA  GLN A 495       8.681  12.806  52.655  1.00 91.16           C  
ATOM   3735  C   GLN A 495       7.716  13.988  52.675  1.00 91.16           C  
ATOM   3736  CB  GLN A 495      10.073  13.272  52.227  1.00 91.16           C  
ATOM   3737  O   GLN A 495       7.647  14.756  51.713  1.00 91.16           O  
ATOM   3738  CG  GLN A 495      11.174  12.257  52.503  1.00 91.16           C  
ATOM   3739  CD  GLN A 495      12.555  12.778  52.153  1.00 91.16           C  
ATOM   3740  NE2 GLN A 495      13.577  11.969  52.411  1.00 91.16           N  
ATOM   3741  OE1 GLN A 495      12.702  13.898  51.653  1.00 91.16           O  
ATOM   3742  N   ALA A 496       6.970  14.204  53.683  1.00 91.44           N  
ATOM   3743  CA  ALA A 496       5.851  15.133  53.822  1.00 91.44           C  
ATOM   3744  C   ALA A 496       6.330  16.581  53.762  1.00 91.44           C  
ATOM   3745  CB  ALA A 496       5.105  14.876  55.129  1.00 91.44           C  
ATOM   3746  O   ALA A 496       5.646  17.445  53.209  1.00 91.44           O  
ATOM   3747  N   ASP A 497       7.452  16.870  54.313  1.00 86.79           N  
ATOM   3748  CA  ASP A 497       7.978  18.232  54.348  1.00 86.79           C  
ATOM   3749  C   ASP A 497       8.110  18.806  52.940  1.00 86.79           C  
ATOM   3750  CB  ASP A 497       9.333  18.265  55.059  1.00 86.79           C  
ATOM   3751  O   ASP A 497       7.808  19.980  52.712  1.00 86.79           O  
ATOM   3752  CG  ASP A 497       9.838  19.676  55.305  1.00 86.79           C  
ATOM   3753  OD1 ASP A 497      11.061  19.913  55.199  1.00 86.79           O  
ATOM   3754  OD2 ASP A 497       9.007  20.558  55.610  1.00 86.79           O  
ATOM   3755  N   ASP A 498       8.474  18.112  52.083  1.00 88.74           N  
ATOM   3756  CA  ASP A 498       8.674  18.549  50.705  1.00 88.74           C  
ATOM   3757  C   ASP A 498       7.346  18.636  49.957  1.00 88.74           C  
ATOM   3758  CB  ASP A 498       9.628  17.602  49.974  1.00 88.74           C  
ATOM   3759  O   ASP A 498       7.291  19.144  48.835  1.00 88.74           O  
ATOM   3760  CG  ASP A 498      11.059  17.699  50.474  1.00 88.74           C  
ATOM   3761  OD1 ASP A 498      11.791  16.687  50.429  1.00 88.74           O  
ATOM   3762  OD2 ASP A 498      11.457  18.797  50.921  1.00 88.74           O  
ATOM   3763  N   ALA A 499       6.258  18.126  50.525  1.00 89.78           N  
ATOM   3764  CA  ALA A 499       4.909  18.211  49.971  1.00 89.78           C  
ATOM   3765  C   ALA A 499       4.118  19.340  50.625  1.00 89.78           C  
ATOM   3766  CB  ALA A 499       4.177  16.882  50.146  1.00 89.78           C  
ATOM   3767  O   ALA A 499       2.891  19.393  50.513  1.00 89.78           O  
ATOM   3768  N   ASP A 500       4.859  20.228  51.420  1.00 88.02           N  
ATOM   3769  CA  ASP A 500       4.272  21.378  52.101  1.00 88.02           C  
ATOM   3770  C   ASP A 500       3.329  20.933  53.217  1.00 88.02           C  
ATOM   3771  CB  ASP A 500       3.526  22.269  51.106  1.00 88.02           C  
ATOM   3772  O   ASP A 500       2.288  21.554  53.442  1.00 88.02           O  
ATOM   3773  CG  ASP A 500       4.452  22.965  50.124  1.00 88.02           C  
ATOM   3774  OD1 ASP A 500       4.209  22.892  48.900  1.00 88.02           O  
ATOM   3775  OD2 ASP A 500       5.435  23.590  50.578  1.00 88.02           O  
ATOM   3776  N   LEU A 501       3.604  19.811  53.881  1.00 90.36           N  
ATOM   3777  CA  LEU A 501       2.848  19.269  55.005  1.00 90.36           C  
ATOM   3778  C   LEU A 501       3.703  19.232  56.268  1.00 90.36           C  
ATOM   3779  CB  LEU A 501       2.336  17.864  54.679  1.00 90.36           C  
ATOM   3780  O   LEU A 501       4.914  19.455  56.209  1.00 90.36           O  
ATOM   3781  CG  LEU A 501       1.399  17.746  53.476  1.00 90.36           C  
ATOM   3782  CD1 LEU A 501       1.199  16.281  53.102  1.00 90.36           C  
ATOM   3783  CD2 LEU A 501       0.061  18.414  53.772  1.00 90.36           C  
ATOM   3784  N   SER A 502       3.105  18.997  57.457  1.00 90.13           N  
ATOM   3785  CA  SER A 502       3.857  18.749  58.683  1.00 90.13           C  
ATOM   3786  C   SER A 502       4.844  17.600  58.503  1.00 90.13           C  
ATOM   3787  CB  SER A 502       2.908  18.441  59.842  1.00 90.13           C  
ATOM   3788  O   SER A 502       4.510  16.577  57.903  1.00 90.13           O  
ATOM   3789  OG  SER A 502       3.634  18.055  60.997  1.00 90.13           O  
ATOM   3790  N   ASP A 503       5.982  17.667  58.973  1.00 91.23           N  
ATOM   3791  CA  ASP A 503       7.125  16.812  58.669  1.00 91.23           C  
ATOM   3792  C   ASP A 503       6.919  15.403  59.222  1.00 91.23           C  
ATOM   3793  CB  ASP A 503       8.413  17.415  59.234  1.00 91.23           C  
ATOM   3794  O   ASP A 503       6.632  15.232  60.409  1.00 91.23           O  
ATOM   3795  CG  ASP A 503       9.666  16.843  58.595  1.00 91.23           C  
ATOM   3796  OD1 ASP A 503      10.785  17.213  59.010  1.00 91.23           O  
ATOM   3797  OD2 ASP A 503       9.532  16.016  57.667  1.00 91.23           O  
ATOM   3798  N   TYR A 504       6.873  14.315  58.359  1.00 92.25           N  
ATOM   3799  CA  TYR A 504       6.945  12.896  58.689  1.00 92.25           C  
ATOM   3800  C   TYR A 504       7.486  12.090  57.514  1.00 92.25           C  
ATOM   3801  CB  TYR A 504       5.566  12.367  59.094  1.00 92.25           C  
ATOM   3802  O   TYR A 504       7.410  12.530  56.364  1.00 92.25           O  
ATOM   3803  CG  TYR A 504       4.561  12.367  57.968  1.00 92.25           C  
ATOM   3804  CD1 TYR A 504       3.750  13.475  57.731  1.00 92.25           C  
ATOM   3805  CD2 TYR A 504       4.419  11.259  57.139  1.00 92.25           C  
ATOM   3806  CE1 TYR A 504       2.822  13.479  56.696  1.00 92.25           C  
ATOM   3807  CE2 TYR A 504       3.494  11.252  56.101  1.00 92.25           C  
ATOM   3808  OH  TYR A 504       1.783  12.363  54.861  1.00 92.25           O  
ATOM   3809  CZ  TYR A 504       2.701  12.364  55.887  1.00 92.25           C  
ATOM   3810  N   THR A 505       8.125  11.019  57.751  1.00 94.31           N  
ATOM   3811  CA  THR A 505       8.608  10.107  56.720  1.00 94.31           C  
ATOM   3812  C   THR A 505       7.876   8.770  56.795  1.00 94.31           C  
ATOM   3813  CB  THR A 505      10.124   9.873  56.848  1.00 94.31           C  
ATOM   3814  O   THR A 505       7.722   8.201  57.877  1.00 94.31           O  
ATOM   3815  CG2 THR A 505      10.636   8.961  55.737  1.00 94.31           C  
ATOM   3816  OG1 THR A 505      10.805  11.132  56.768  1.00 94.31           O  
ATOM   3817  N   ASN A 506       7.232   8.336  55.701  1.00 94.12           N  
ATOM   3818  CA  ASN A 506       6.560   7.043  55.619  1.00 94.12           C  
ATOM   3819  C   ASN A 506       7.208   6.140  54.574  1.00 94.12           C  
ATOM   3820  CB  ASN A 506       5.073   7.230  55.311  1.00 94.12           C  
ATOM   3821  O   ASN A 506       7.122   6.410  53.375  1.00 94.12           O  
ATOM   3822  CG  ASN A 506       4.298   5.928  55.364  1.00 94.12           C  
ATOM   3823  ND2 ASN A 506       3.047   5.964  54.921  1.00 94.12           N  
ATOM   3824  OD1 ASN A 506       4.819   4.898  55.801  1.00 94.12           O  
ATOM   3825  N   LYS A 507       7.872   5.045  54.873  1.00 96.18           N  
ATOM   3826  CA  LYS A 507       8.365   3.987  53.996  1.00 96.18           C  
ATOM   3827  C   LYS A 507       7.408   2.799  53.977  1.00 96.18           C  
ATOM   3828  CB  LYS A 507       9.758   3.531  54.436  1.00 96.18           C  
ATOM   3829  O   LYS A 507       7.193   2.151  55.003  1.00 96.18           O  
ATOM   3830  CG  LYS A 507      10.838   4.589  54.264  1.00 96.18           C  
ATOM   3831  CD  LYS A 507      12.216   4.043  54.618  1.00 96.18           C  
ATOM   3832  CE  LYS A 507      13.282   5.128  54.550  1.00 96.18           C  
ATOM   3833  NZ  LYS A 507      14.638   4.592  54.875  1.00 96.18           N  
ATOM   3834  N   SER A 508       6.705   2.539  52.844  1.00 93.73           N  
ATOM   3835  CA  SER A 508       5.677   1.506  52.773  1.00 93.73           C  
ATOM   3836  C   SER A 508       5.933   0.549  51.614  1.00 93.73           C  
ATOM   3837  CB  SER A 508       4.292   2.137  52.628  1.00 93.73           C  
ATOM   3838  O   SER A 508       6.475   0.949  50.581  1.00 93.73           O  
ATOM   3839  OG  SER A 508       4.186   2.843  51.403  1.00 93.73           O  
ATOM   3840  N   TYR A 509       5.697  -0.836  51.790  1.00 94.97           N  
ATOM   3841  CA  TYR A 509       5.685  -1.846  50.738  1.00 94.97           C  
ATOM   3842  C   TYR A 509       4.518  -2.809  50.920  1.00 94.97           C  
ATOM   3843  CB  TYR A 509       7.005  -2.624  50.725  1.00 94.97           C  
ATOM   3844  O   TYR A 509       4.013  -2.979  52.032  1.00 94.97           O  
ATOM   3845  CG  TYR A 509       7.249  -3.428  51.979  1.00 94.97           C  
ATOM   3846  CD1 TYR A 509       7.895  -2.864  53.077  1.00 94.97           C  
ATOM   3847  CD2 TYR A 509       6.835  -4.753  52.068  1.00 94.97           C  
ATOM   3848  CE1 TYR A 509       8.124  -3.601  54.234  1.00 94.97           C  
ATOM   3849  CE2 TYR A 509       7.058  -5.500  53.220  1.00 94.97           C  
ATOM   3850  OH  TYR A 509       7.925  -5.651  55.439  1.00 94.97           O  
ATOM   3851  CZ  TYR A 509       7.702  -4.916  54.296  1.00 94.97           C  
ATOM   3852  N   GLY A 510       3.946  -3.328  49.828  1.00 92.50           N  
ATOM   3853  CA  GLY A 510       2.780  -4.192  49.916  1.00 92.50           C  
ATOM   3854  C   GLY A 510       2.445  -4.878  48.606  1.00 92.50           C  
ATOM   3855  O   GLY A 510       3.191  -4.764  47.631  1.00 92.50           O  
ATOM   3856  N   THR A 511       1.449  -5.850  48.683  1.00 93.47           N  
ATOM   3857  CA  THR A 511       0.956  -6.556  47.505  1.00 93.47           C  
ATOM   3858  C   THR A 511      -0.557  -6.406  47.379  1.00 93.47           C  
ATOM   3859  CB  THR A 511       1.325  -8.050  47.555  1.00 93.47           C  
ATOM   3860  O   THR A 511      -1.262  -6.296  48.384  1.00 93.47           O  
ATOM   3861  CG2 THR A 511       0.605  -8.757  48.699  1.00 93.47           C  
ATOM   3862  OG1 THR A 511       0.953  -8.669  46.317  1.00 93.47           O  
ATOM   3863  N   ASP A 512      -1.165  -6.172  46.191  1.00 91.99           N  
ATOM   3864  CA  ASP A 512      -2.590  -6.053  45.898  1.00 91.99           C  
ATOM   3865  C   ASP A 512      -3.011  -7.038  44.810  1.00 91.99           C  
ATOM   3866  CB  ASP A 512      -2.934  -4.623  45.475  1.00 91.99           C  
ATOM   3867  O   ASP A 512      -2.314  -7.197  43.806  1.00 91.99           O  
ATOM   3868  CG  ASP A 512      -2.765  -3.615  46.599  1.00 91.99           C  
ATOM   3869  OD1 ASP A 512      -1.722  -2.928  46.650  1.00 91.99           O  
ATOM   3870  OD2 ASP A 512      -3.681  -3.509  47.442  1.00 91.99           O  
ATOM   3871  N   VAL A 513      -4.076  -7.824  44.943  1.00 94.25           N  
ATOM   3872  CA  VAL A 513      -4.711  -8.662  43.932  1.00 94.25           C  
ATOM   3873  C   VAL A 513      -6.113  -8.137  43.630  1.00 94.25           C  
ATOM   3874  CB  VAL A 513      -4.780 -10.139  44.381  1.00 94.25           C  
ATOM   3875  O   VAL A 513      -6.944  -8.015  44.533  1.00 94.25           O  
ATOM   3876  CG1 VAL A 513      -5.404 -11.007  43.289  1.00 94.25           C  
ATOM   3877  CG2 VAL A 513      -3.388 -10.651  44.744  1.00 94.25           C  
ATOM   3878  N   THR A 514      -6.379  -7.683  42.369  1.00 91.30           N  
ATOM   3879  CA  THR A 514      -7.624  -7.001  42.033  1.00 91.30           C  
ATOM   3880  C   THR A 514      -8.324  -7.698  40.869  1.00 91.30           C  
ATOM   3881  CB  THR A 514      -7.373  -5.525  41.674  1.00 91.30           C  
ATOM   3882  O   THR A 514      -7.687  -8.049  39.875  1.00 91.30           O  
ATOM   3883  CG2 THR A 514      -8.686  -4.782  41.451  1.00 91.30           C  
ATOM   3884  OG1 THR A 514      -6.656  -4.895  42.744  1.00 91.30           O  
ATOM   3885  N   LEU A 515      -9.711  -7.958  41.004  1.00 93.82           N  
ATOM   3886  CA  LEU A 515     -10.562  -8.448  39.925  1.00 93.82           C  
ATOM   3887  C   LEU A 515     -11.286  -7.295  39.238  1.00 93.82           C  
ATOM   3888  CB  LEU A 515     -11.579  -9.458  40.461  1.00 93.82           C  
ATOM   3889  O   LEU A 515     -11.788  -6.387  39.904  1.00 93.82           O  
ATOM   3890  CG  LEU A 515     -11.027 -10.823  40.873  1.00 93.82           C  
ATOM   3891  CD1 LEU A 515     -12.056 -11.583  41.704  1.00 93.82           C  
ATOM   3892  CD2 LEU A 515     -10.624 -11.630  39.644  1.00 93.82           C  
ATOM   3893  N   GLY A 516     -11.266  -7.149  37.909  1.00 89.79           N  
ATOM   3894  CA  GLY A 516     -11.994  -6.153  37.139  1.00 89.79           C  
ATOM   3895  C   GLY A 516     -13.132  -6.741  36.327  1.00 89.79           C  
ATOM   3896  O   GLY A 516     -12.941  -7.713  35.593  1.00 89.79           O  
ATOM   3897  N   PHE A 517     -14.469  -6.108  36.619  1.00 89.03           N  
ATOM   3898  CA  PHE A 517     -15.642  -6.630  35.928  1.00 89.03           C  
ATOM   3899  C   PHE A 517     -16.219  -5.586  34.979  1.00 89.03           C  
ATOM   3900  CB  PHE A 517     -16.709  -7.071  36.935  1.00 89.03           C  
ATOM   3901  O   PHE A 517     -16.677  -4.528  35.415  1.00 89.03           O  
ATOM   3902  CG  PHE A 517     -16.197  -8.018  37.986  1.00 89.03           C  
ATOM   3903  CD1 PHE A 517     -16.229  -9.392  37.778  1.00 89.03           C  
ATOM   3904  CD2 PHE A 517     -15.683  -7.535  39.182  1.00 89.03           C  
ATOM   3905  CE1 PHE A 517     -15.756 -10.271  38.750  1.00 89.03           C  
ATOM   3906  CE2 PHE A 517     -15.209  -8.407  40.157  1.00 89.03           C  
ATOM   3907  CZ  PHE A 517     -15.246  -9.775  39.940  1.00 89.03           C  
ATOM   3908  N   PRO A 518     -16.166  -5.786  33.697  1.00 85.20           N  
ATOM   3909  CA  PRO A 518     -16.892  -4.896  32.788  1.00 85.20           C  
ATOM   3910  C   PRO A 518     -18.396  -5.159  32.779  1.00 85.20           C  
ATOM   3911  CB  PRO A 518     -16.275  -5.207  31.422  1.00 85.20           C  
ATOM   3912  O   PRO A 518     -18.829  -6.271  32.465  1.00 85.20           O  
ATOM   3913  CG  PRO A 518     -15.785  -6.615  31.536  1.00 85.20           C  
ATOM   3914  CD  PRO A 518     -15.427  -6.880  32.970  1.00 85.20           C  
ATOM   3915  N   ILE A 519     -19.261  -4.147  33.115  1.00 86.15           N  
ATOM   3916  CA  ILE A 519     -20.702  -4.343  33.224  1.00 86.15           C  
ATOM   3917  C   ILE A 519     -21.368  -4.028  31.887  1.00 86.15           C  
ATOM   3918  CB  ILE A 519     -21.308  -3.467  34.344  1.00 86.15           C  
ATOM   3919  O   ILE A 519     -22.261  -4.755  31.444  1.00 86.15           O  
ATOM   3920  CG1 ILE A 519     -20.668  -3.809  35.694  1.00 86.15           C  
ATOM   3921  CG2 ILE A 519     -22.829  -3.638  34.400  1.00 86.15           C  
ATOM   3922  CD1 ILE A 519     -21.324  -3.120  36.883  1.00 86.15           C  
ATOM   3923  N   ASN A 520     -20.898  -3.052  31.220  1.00 79.43           N  
ATOM   3924  CA  ASN A 520     -21.292  -2.654  29.873  1.00 79.43           C  
ATOM   3925  C   ASN A 520     -20.214  -1.808  29.201  1.00 79.43           C  
ATOM   3926  CB  ASN A 520     -22.620  -1.895  29.904  1.00 79.43           C  
ATOM   3927  O   ASN A 520     -19.102  -1.686  29.718  1.00 79.43           O  
ATOM   3928  CG  ASN A 520     -22.524  -0.580  30.654  1.00 79.43           C  
ATOM   3929  ND2 ASN A 520     -23.656  -0.097  31.151  1.00 79.43           N  
ATOM   3930  OD1 ASN A 520     -21.441  -0.004  30.784  1.00 79.43           O  
ATOM   3931  N   GLU A 521     -20.469  -1.124  28.192  1.00 79.22           N  
ATOM   3932  CA  GLU A 521     -19.460  -0.379  27.445  1.00 79.22           C  
ATOM   3933  C   GLU A 521     -19.014   0.865  28.208  1.00 79.22           C  
ATOM   3934  CB  GLU A 521     -19.994   0.014  26.065  1.00 79.22           C  
ATOM   3935  O   GLU A 521     -17.922   1.386  27.971  1.00 79.22           O  
ATOM   3936  CG  GLU A 521     -20.173  -1.163  25.117  1.00 79.22           C  
ATOM   3937  CD  GLU A 521     -20.371  -0.743  23.669  1.00 79.22           C  
ATOM   3938  OE1 GLU A 521     -20.461  -1.627  22.787  1.00 79.22           O  
ATOM   3939  OE2 GLU A 521     -20.437   0.481  23.415  1.00 79.22           O  
ATOM   3940  N   TYR A 522     -19.781   1.306  29.105  1.00 80.41           N  
ATOM   3941  CA  TYR A 522     -19.522   2.593  29.741  1.00 80.41           C  
ATOM   3942  C   TYR A 522     -19.234   2.419  31.227  1.00 80.41           C  
ATOM   3943  CB  TYR A 522     -20.713   3.537  29.547  1.00 80.41           C  
ATOM   3944  O   TYR A 522     -18.648   3.301  31.859  1.00 80.41           O  
ATOM   3945  CG  TYR A 522     -21.117   3.715  28.104  1.00 80.41           C  
ATOM   3946  CD1 TYR A 522     -20.208   4.181  27.157  1.00 80.41           C  
ATOM   3947  CD2 TYR A 522     -22.410   3.419  27.684  1.00 80.41           C  
ATOM   3948  CE1 TYR A 522     -20.577   4.349  25.827  1.00 80.41           C  
ATOM   3949  CE2 TYR A 522     -22.790   3.583  26.356  1.00 80.41           C  
ATOM   3950  OH  TYR A 522     -22.238   4.211  24.120  1.00 80.41           O  
ATOM   3951  CZ  TYR A 522     -21.868   4.047  25.436  1.00 80.41           C  
ATOM   3952  N   ASN A 523     -19.792   1.141  31.829  1.00 89.76           N  
ATOM   3953  CA  ASN A 523     -19.663   0.898  33.262  1.00 89.76           C  
ATOM   3954  C   ASN A 523     -18.695  -0.245  33.552  1.00 89.76           C  
ATOM   3955  CB  ASN A 523     -21.031   0.605  33.882  1.00 89.76           C  
ATOM   3956  O   ASN A 523     -18.799  -1.319  32.955  1.00 89.76           O  
ATOM   3957  CG  ASN A 523     -21.973   1.791  33.805  1.00 89.76           C  
ATOM   3958  ND2 ASN A 523     -23.130   1.590  33.187  1.00 89.76           N  
ATOM   3959  OD1 ASN A 523     -21.662   2.879  34.297  1.00 89.76           O  
ATOM   3960  N   SER A 524     -17.581   0.089  34.521  1.00 87.33           N  
ATOM   3961  CA  SER A 524     -16.681  -0.968  34.970  1.00 87.33           C  
ATOM   3962  C   SER A 524     -16.596  -1.012  36.492  1.00 87.33           C  
ATOM   3963  CB  SER A 524     -15.285  -0.771  34.379  1.00 87.33           C  
ATOM   3964  O   SER A 524     -16.648   0.028  37.152  1.00 87.33           O  
ATOM   3965  OG  SER A 524     -14.729   0.463  34.801  1.00 87.33           O  
ATOM   3966  N   LEU A 525     -16.681  -2.380  37.215  1.00 93.11           N  
ATOM   3967  CA  LEU A 525     -16.546  -2.592  38.652  1.00 93.11           C  
ATOM   3968  C   LEU A 525     -15.212  -3.255  38.981  1.00 93.11           C  
ATOM   3969  CB  LEU A 525     -17.699  -3.451  39.178  1.00 93.11           C  
ATOM   3970  O   LEU A 525     -14.721  -4.085  38.213  1.00 93.11           O  
ATOM   3971  CG  LEU A 525     -19.094  -2.829  39.108  1.00 93.11           C  
ATOM   3972  CD1 LEU A 525     -20.162  -3.895  39.331  1.00 93.11           C  
ATOM   3973  CD2 LEU A 525     -19.231  -1.705  40.130  1.00 93.11           C  
ATOM   3974  N   ARG A 526     -14.502  -2.755  40.113  1.00 88.40           N  
ATOM   3975  CA  ARG A 526     -13.248  -3.346  40.568  1.00 88.40           C  
ATOM   3976  C   ARG A 526     -13.336  -3.756  42.034  1.00 88.40           C  
ATOM   3977  CB  ARG A 526     -12.087  -2.369  40.366  1.00 88.40           C  
ATOM   3978  O   ARG A 526     -13.941  -3.052  42.846  1.00 88.40           O  
ATOM   3979  CG  ARG A 526     -11.847  -1.990  38.914  1.00 88.40           C  
ATOM   3980  CD  ARG A 526     -10.709  -0.989  38.773  1.00 88.40           C  
ATOM   3981  NE  ARG A 526     -11.076   0.322  39.300  1.00 88.40           N  
ATOM   3982  NH1 ARG A 526     -11.841   1.148  37.283  1.00 88.40           N  
ATOM   3983  NH2 ARG A 526     -11.901   2.460  39.162  1.00 88.40           N  
ATOM   3984  CZ  ARG A 526     -11.605   1.307  38.581  1.00 88.40           C  
ATOM   3985  N   ALA A 527     -12.864  -5.079  42.375  1.00 92.74           N  
ATOM   3986  CA  ALA A 527     -12.788  -5.580  43.745  1.00 92.74           C  
ATOM   3987  C   ALA A 527     -11.479  -6.328  43.983  1.00 92.74           C  
ATOM   3988  CB  ALA A 527     -13.978  -6.486  44.047  1.00 92.74           C  
ATOM   3989  O   ALA A 527     -11.024  -7.084  43.122  1.00 92.74           O  
ATOM   3990  N   GLY A 528     -10.790  -5.947  45.143  1.00 91.37           N  
ATOM   3991  CA  GLY A 528      -9.512  -6.600  45.376  1.00 91.37           C  
ATOM   3992  C   GLY A 528      -9.127  -6.652  46.842  1.00 91.37           C  
ATOM   3993  O   GLY A 528      -9.770  -6.018  47.681  1.00 91.37           O  
ATOM   3994  N   LEU A 529      -8.080  -7.745  47.188  1.00 94.43           N  
ATOM   3995  CA  LEU A 529      -7.487  -7.862  48.516  1.00 94.43           C  
ATOM   3996  C   LEU A 529      -6.050  -7.351  48.517  1.00 94.43           C  
ATOM   3997  CB  LEU A 529      -7.523  -9.317  48.993  1.00 94.43           C  
ATOM   3998  O   LEU A 529      -5.332  -7.503  47.526  1.00 94.43           O  
ATOM   3999  CG  LEU A 529      -8.909  -9.945  49.146  1.00 94.43           C  
ATOM   4000  CD1 LEU A 529      -8.785 -11.438  49.433  1.00 94.43           C  
ATOM   4001  CD2 LEU A 529      -9.694  -9.247  50.252  1.00 94.43           C  
ATOM   4002  N   GLY A 530      -5.642  -6.464  49.589  1.00 92.72           N  
ATOM   4003  CA  GLY A 530      -4.303  -5.901  49.650  1.00 92.72           C  
ATOM   4004  C   GLY A 530      -3.639  -6.085  51.002  1.00 92.72           C  
ATOM   4005  O   GLY A 530      -4.319  -6.294  52.009  1.00 92.72           O  
ATOM   4006  N   TYR A 531      -2.273  -6.283  51.036  1.00 95.08           N  
ATOM   4007  CA  TYR A 531      -1.428  -6.245  52.224  1.00 95.08           C  
ATOM   4008  C   TYR A 531      -0.425  -5.101  52.144  1.00 95.08           C  
ATOM   4009  CB  TYR A 531      -0.690  -7.575  52.401  1.00 95.08           C  
ATOM   4010  O   TYR A 531       0.238  -4.919  51.120  1.00 95.08           O  
ATOM   4011  CG  TYR A 531       0.406  -7.528  53.438  1.00 95.08           C  
ATOM   4012  CD1 TYR A 531       1.739  -7.374  53.064  1.00 95.08           C  
ATOM   4013  CD2 TYR A 531       0.111  -7.637  54.793  1.00 95.08           C  
ATOM   4014  CE1 TYR A 531       2.753  -7.331  54.016  1.00 95.08           C  
ATOM   4015  CE2 TYR A 531       1.117  -7.596  55.753  1.00 95.08           C  
ATOM   4016  OH  TYR A 531       3.431  -7.401  56.303  1.00 95.08           O  
ATOM   4017  CZ  TYR A 531       2.432  -7.443  55.356  1.00 95.08           C  
ATOM   4018  N   VAL A 532      -0.400  -4.217  53.290  1.00 94.18           N  
ATOM   4019  CA  VAL A 532       0.533  -3.095  53.256  1.00 94.18           C  
ATOM   4020  C   VAL A 532       1.263  -2.990  54.593  1.00 94.18           C  
ATOM   4021  CB  VAL A 532      -0.189  -1.767  52.937  1.00 94.18           C  
ATOM   4022  O   VAL A 532       0.643  -3.075  55.655  1.00 94.18           O  
ATOM   4023  CG1 VAL A 532       0.790  -0.595  52.990  1.00 94.18           C  
ATOM   4024  CG2 VAL A 532      -0.863  -1.842  51.569  1.00 94.18           C  
ATOM   4025  N   HIS A 533       2.650  -2.860  54.568  1.00 96.12           N  
ATOM   4026  CA  HIS A 533       3.486  -2.572  55.728  1.00 96.12           C  
ATOM   4027  C   HIS A 533       3.953  -1.120  55.723  1.00 96.12           C  
ATOM   4028  CB  HIS A 533       4.692  -3.511  55.766  1.00 96.12           C  
ATOM   4029  O   HIS A 533       4.584  -0.670  54.764  1.00 96.12           O  
ATOM   4030  CG  HIS A 533       5.578  -3.303  56.952  1.00 96.12           C  
ATOM   4031  CD2 HIS A 533       6.757  -2.649  57.077  1.00 96.12           C  
ATOM   4032  ND1 HIS A 533       5.280  -3.803  58.201  1.00 96.12           N  
ATOM   4033  CE1 HIS A 533       6.240  -3.464  59.045  1.00 96.12           C  
ATOM   4034  NE2 HIS A 533       7.148  -2.764  58.388  1.00 96.12           N  
ATOM   4035  N   ASN A 534       3.561  -0.356  56.734  1.00 95.03           N  
ATOM   4036  CA  ASN A 534       3.962   1.042  56.857  1.00 95.03           C  
ATOM   4037  C   ASN A 534       4.966   1.239  57.988  1.00 95.03           C  
ATOM   4038  CB  ASN A 534       2.738   1.934  57.071  1.00 95.03           C  
ATOM   4039  O   ASN A 534       4.747   0.772  59.107  1.00 95.03           O  
ATOM   4040  CG  ASN A 534       1.919   2.116  55.808  1.00 95.03           C  
ATOM   4041  ND2 ASN A 534       0.778   1.442  55.739  1.00 95.03           N  
ATOM   4042  OD1 ASN A 534       2.310   2.857  54.902  1.00 95.03           O  
ATOM   4043  N   SER A 535       6.120   1.903  57.751  1.00 94.69           N  
ATOM   4044  CA  SER A 535       7.115   2.288  58.748  1.00 94.69           C  
ATOM   4045  C   SER A 535       7.247   3.805  58.839  1.00 94.69           C  
ATOM   4046  CB  SER A 535       8.473   1.668  58.417  1.00 94.69           C  
ATOM   4047  O   SER A 535       7.824   4.437  57.952  1.00 94.69           O  
ATOM   4048  OG  SER A 535       9.424   1.974  59.423  1.00 94.69           O  
ATOM   4049  N   LEU A 536       6.730   4.419  59.877  1.00 94.89           N  
ATOM   4050  CA  LEU A 536       6.739   5.864  60.075  1.00 94.89           C  
ATOM   4051  C   LEU A 536       7.927   6.287  60.932  1.00 94.89           C  
ATOM   4052  CB  LEU A 536       5.433   6.323  60.730  1.00 94.89           C  
ATOM   4053  O   LEU A 536       8.236   5.641  61.935  1.00 94.89           O  
ATOM   4054  CG  LEU A 536       4.158   6.133  59.907  1.00 94.89           C  
ATOM   4055  CD1 LEU A 536       2.928   6.265  60.798  1.00 94.89           C  
ATOM   4056  CD2 LEU A 536       4.106   7.139  58.762  1.00 94.89           C  
ATOM   4057  N   SER A 537       8.646   7.380  60.525  1.00 92.89           N  
ATOM   4058  CA  SER A 537       9.784   7.932  61.253  1.00 92.89           C  
ATOM   4059  C   SER A 537       9.893   9.439  61.048  1.00 92.89           C  
ATOM   4060  CB  SER A 537      11.082   7.254  60.813  1.00 92.89           C  
ATOM   4061  O   SER A 537       9.124  10.024  60.281  1.00 92.89           O  
ATOM   4062  OG  SER A 537      11.276   7.397  59.417  1.00 92.89           O  
ATOM   4063  N   ASN A 538      10.687  10.127  61.934  1.00 89.71           N  
ATOM   4064  CA  ASN A 538      10.929  11.562  61.840  1.00 89.71           C  
ATOM   4065  C   ASN A 538       9.629  12.357  61.919  1.00 89.71           C  
ATOM   4066  CB  ASN A 538      11.679  11.897  60.549  1.00 89.71           C  
ATOM   4067  O   ASN A 538       9.425  13.300  61.152  1.00 89.71           O  
ATOM   4068  CG  ASN A 538      12.468  13.188  60.650  1.00 89.71           C  
ATOM   4069  ND2 ASN A 538      12.830  13.752  59.504  1.00 89.71           N  
ATOM   4070  OD1 ASN A 538      12.750  13.674  61.748  1.00 89.71           O  
ATOM   4071  N   MET A 539       8.867  12.006  62.858  1.00 93.14           N  
ATOM   4072  CA  MET A 539       7.587  12.685  63.039  1.00 93.14           C  
ATOM   4073  C   MET A 539       7.734  13.883  63.972  1.00 93.14           C  
ATOM   4074  CB  MET A 539       6.538  11.718  63.590  1.00 93.14           C  
ATOM   4075  O   MET A 539       8.156  13.733  65.120  1.00 93.14           O  
ATOM   4076  CG  MET A 539       6.177  10.594  62.632  1.00 93.14           C  
ATOM   4077  SD  MET A 539       5.139   9.303  63.422  1.00 93.14           S  
ATOM   4078  CE  MET A 539       6.402   8.418  64.378  1.00 93.14           C  
ATOM   4079  N   GLN A 540       7.517  14.984  63.444  1.00 89.22           N  
ATOM   4080  CA  GLN A 540       7.460  16.168  64.295  1.00 89.22           C  
ATOM   4081  C   GLN A 540       6.181  16.186  65.127  1.00 89.22           C  
ATOM   4082  CB  GLN A 540       7.555  17.440  63.451  1.00 89.22           C  
ATOM   4083  O   GLN A 540       5.079  16.089  64.584  1.00 89.22           O  
ATOM   4084  CG  GLN A 540       7.785  18.704  64.268  1.00 89.22           C  
ATOM   4085  CD  GLN A 540       7.991  19.933  63.403  1.00 89.22           C  
ATOM   4086  NE2 GLN A 540       8.171  21.085  64.042  1.00 89.22           N  
ATOM   4087  OE1 GLN A 540       7.988  19.849  62.171  1.00 89.22           O  
ATOM   4088  N   PRO A 541       6.363  16.344  66.393  1.00 93.38           N  
ATOM   4089  CA  PRO A 541       5.212  16.192  67.286  1.00 93.38           C  
ATOM   4090  C   PRO A 541       4.158  17.278  67.080  1.00 93.38           C  
ATOM   4091  CB  PRO A 541       5.833  16.291  68.682  1.00 93.38           C  
ATOM   4092  O   PRO A 541       4.456  18.467  67.219  1.00 93.38           O  
ATOM   4093  CG  PRO A 541       7.291  16.041  68.470  1.00 93.38           C  
ATOM   4094  CD  PRO A 541       7.648  16.456  67.072  1.00 93.38           C  
ATOM   4095  N   GLN A 542       2.891  16.768  66.789  1.00 92.70           N  
ATOM   4096  CA  GLN A 542       1.741  17.647  66.607  1.00 92.70           C  
ATOM   4097  C   GLN A 542       0.456  16.979  67.087  1.00 92.70           C  
ATOM   4098  CB  GLN A 542       1.603  18.055  65.139  1.00 92.70           C  
ATOM   4099  O   GLN A 542       0.372  15.750  67.141  1.00 92.70           O  
ATOM   4100  CG  GLN A 542       1.274  16.897  64.207  1.00 92.70           C  
ATOM   4101  CD  GLN A 542       0.461  17.327  63.001  1.00 92.70           C  
ATOM   4102  NE2 GLN A 542      -0.049  16.355  62.252  1.00 92.70           N  
ATOM   4103  OE1 GLN A 542       0.292  18.523  62.744  1.00 92.70           O  
ATOM   4104  N   VAL A 543      -0.480  17.717  67.479  1.00 93.31           N  
ATOM   4105  CA  VAL A 543      -1.673  17.317  68.218  1.00 93.31           C  
ATOM   4106  C   VAL A 543      -2.449  16.272  67.419  1.00 93.31           C  
ATOM   4107  CB  VAL A 543      -2.579  18.528  68.533  1.00 93.31           C  
ATOM   4108  O   VAL A 543      -2.818  15.222  67.951  1.00 93.31           O  
ATOM   4109  CG1 VAL A 543      -3.931  18.066  69.073  1.00 93.31           C  
ATOM   4110  CG2 VAL A 543      -1.893  19.462  69.528  1.00 93.31           C  
ATOM   4111  N   ALA A 544      -2.720  16.417  66.182  1.00 92.54           N  
ATOM   4112  CA  ALA A 544      -3.534  15.527  65.359  1.00 92.54           C  
ATOM   4113  C   ALA A 544      -2.837  14.186  65.147  1.00 92.54           C  
ATOM   4114  CB  ALA A 544      -3.844  16.180  64.014  1.00 92.54           C  
ATOM   4115  O   ALA A 544      -3.466  13.129  65.249  1.00 92.54           O  
ATOM   4116  N   MET A 545      -1.608  14.283  64.906  1.00 93.63           N  
ATOM   4117  CA  MET A 545      -0.812  13.075  64.711  1.00 93.63           C  
ATOM   4118  C   MET A 545      -0.735  12.260  65.998  1.00 93.63           C  
ATOM   4119  CB  MET A 545       0.596  13.429  64.231  1.00 93.63           C  
ATOM   4120  O   MET A 545      -0.881  11.037  65.973  1.00 93.63           O  
ATOM   4121  CG  MET A 545       0.672  13.776  62.753  1.00 93.63           C  
ATOM   4122  SD  MET A 545       2.391  14.084  62.190  1.00 93.63           S  
ATOM   4123  CE  MET A 545       2.959  15.208  63.496  1.00 93.63           C  
ATOM   4124  N   TRP A 546      -0.494  12.855  67.037  1.00 94.48           N  
ATOM   4125  CA  TRP A 546      -0.343  12.193  68.329  1.00 94.48           C  
ATOM   4126  C   TRP A 546      -1.679  11.650  68.822  1.00 94.48           C  
ATOM   4127  CB  TRP A 546       0.243  13.159  69.363  1.00 94.48           C  
ATOM   4128  O   TRP A 546      -1.728  10.606  69.477  1.00 94.48           O  
ATOM   4129  CG  TRP A 546       1.730  13.055  69.519  1.00 94.48           C  
ATOM   4130  CD1 TRP A 546       2.415  12.645  70.629  1.00 94.48           C  
ATOM   4131  CD2 TRP A 546       2.717  13.373  68.533  1.00 94.48           C  
ATOM   4132  CE2 TRP A 546       3.982  13.130  69.114  1.00 94.48           C  
ATOM   4133  CE3 TRP A 546       2.655  13.838  67.213  1.00 94.48           C  
ATOM   4134  NE1 TRP A 546       3.770  12.687  70.392  1.00 94.48           N  
ATOM   4135  CH2 TRP A 546       5.086  13.793  67.128  1.00 94.48           C  
ATOM   4136  CZ2 TRP A 546       5.175  13.338  68.418  1.00 94.48           C  
ATOM   4137  CZ3 TRP A 546       3.844  14.044  66.522  1.00 94.48           C  
ATOM   4138  N   ARG A 547      -2.715  12.394  68.435  1.00 93.25           N  
ATOM   4139  CA  ARG A 547      -4.038  11.866  68.749  1.00 93.25           C  
ATOM   4140  C   ARG A 547      -4.257  10.508  68.090  1.00 93.25           C  
ATOM   4141  CB  ARG A 547      -5.127  12.845  68.306  1.00 93.25           C  
ATOM   4142  O   ARG A 547      -4.812   9.596  68.706  1.00 93.25           O  
ATOM   4143  CG  ARG A 547      -6.529  12.445  68.738  1.00 93.25           C  
ATOM   4144  CD  ARG A 547      -7.582  13.397  68.189  1.00 93.25           C  
ATOM   4145  NE  ARG A 547      -7.643  13.350  66.731  1.00 93.25           N  
ATOM   4146  NH1 ARG A 547      -8.085  15.603  66.471  1.00 93.25           N  
ATOM   4147  NH2 ARG A 547      -7.914  14.244  64.632  1.00 93.25           N  
ATOM   4148  CZ  ARG A 547      -7.881  14.399  65.948  1.00 93.25           C  
ATOM   4149  N   TYR A 548      -3.874  10.380  67.060  1.00 94.42           N  
ATOM   4150  CA  TYR A 548      -3.943   9.106  66.354  1.00 94.42           C  
ATOM   4151  C   TYR A 548      -3.069   8.058  67.033  1.00 94.42           C  
ATOM   4152  CB  TYR A 548      -3.513   9.277  64.894  1.00 94.42           C  
ATOM   4153  O   TYR A 548      -3.510   6.930  67.265  1.00 94.42           O  
ATOM   4154  CG  TYR A 548      -3.091   7.989  64.230  1.00 94.42           C  
ATOM   4155  CD1 TYR A 548      -1.748   7.725  63.967  1.00 94.42           C  
ATOM   4156  CD2 TYR A 548      -4.033   7.034  63.864  1.00 94.42           C  
ATOM   4157  CE1 TYR A 548      -1.355   6.540  63.354  1.00 94.42           C  
ATOM   4158  CE2 TYR A 548      -3.651   5.845  63.250  1.00 94.42           C  
ATOM   4159  OH  TYR A 548      -1.928   4.433  62.393  1.00 94.42           O  
ATOM   4160  CZ  TYR A 548      -2.312   5.607  63.000  1.00 94.42           C  
ATOM   4161  N   LEU A 549      -1.880   8.390  67.231  1.00 94.43           N  
ATOM   4162  CA  LEU A 549      -0.946   7.468  67.868  1.00 94.43           C  
ATOM   4163  C   LEU A 549      -1.495   6.973  69.202  1.00 94.43           C  
ATOM   4164  CB  LEU A 549       0.413   8.141  68.080  1.00 94.43           C  
ATOM   4165  O   LEU A 549      -1.369   5.791  69.530  1.00 94.43           O  
ATOM   4166  CG  LEU A 549       1.246   8.396  66.823  1.00 94.43           C  
ATOM   4167  CD1 LEU A 549       2.440   9.287  67.150  1.00 94.43           C  
ATOM   4168  CD2 LEU A 549       1.709   7.078  66.212  1.00 94.43           C  
ATOM   4169  N   TYR A 550      -2.064   7.845  69.944  1.00 94.03           N  
ATOM   4170  CA  TYR A 550      -2.665   7.481  71.222  1.00 94.03           C  
ATOM   4171  C   TYR A 550      -3.814   6.500  71.024  1.00 94.03           C  
ATOM   4172  CB  TYR A 550      -3.164   8.728  71.957  1.00 94.03           C  
ATOM   4173  O   TYR A 550      -3.980   5.561  71.807  1.00 94.03           O  
ATOM   4174  CG  TYR A 550      -2.061   9.676  72.362  1.00 94.03           C  
ATOM   4175  CD1 TYR A 550      -0.768   9.212  72.595  1.00 94.03           C  
ATOM   4176  CD2 TYR A 550      -2.309  11.036  72.514  1.00 94.03           C  
ATOM   4177  CE1 TYR A 550       0.251  10.082  72.970  1.00 94.03           C  
ATOM   4178  CE2 TYR A 550      -1.298  11.914  72.889  1.00 94.03           C  
ATOM   4179  OH  TYR A 550       0.982  12.294  73.485  1.00 94.03           O  
ATOM   4180  CZ  TYR A 550      -0.023  11.429  73.114  1.00 94.03           C  
ATOM   4181  N   SER A 551      -4.509   6.741  69.901  1.00 93.75           N  
ATOM   4182  CA  SER A 551      -5.634   5.858  69.610  1.00 93.75           C  
ATOM   4183  C   SER A 551      -5.155   4.458  69.240  1.00 93.75           C  
ATOM   4184  CB  SER A 551      -6.486   6.431  68.477  1.00 93.75           C  
ATOM   4185  O   SER A 551      -5.901   3.486  69.374  1.00 93.75           O  
ATOM   4186  OG  SER A 551      -5.878   6.190  67.219  1.00 93.75           O  
ATOM   4187  N   MET A 552      -3.990   4.410  68.882  1.00 94.32           N  
ATOM   4188  CA  MET A 552      -3.391   3.127  68.526  1.00 94.32           C  
ATOM   4189  C   MET A 552      -2.703   2.493  69.731  1.00 94.32           C  
ATOM   4190  CB  MET A 552      -2.388   3.299  67.383  1.00 94.32           C  
ATOM   4191  O   MET A 552      -2.072   1.442  69.609  1.00 94.32           O  
ATOM   4192  CG  MET A 552      -3.016   3.776  66.083  1.00 94.32           C  
ATOM   4193  SD  MET A 552      -4.260   2.595  65.430  1.00 94.32           S  
ATOM   4194  CE  MET A 552      -3.175   1.227  64.937  1.00 94.32           C  
ATOM   4195  N   GLY A 553      -2.560   3.032  70.761  1.00 92.93           N  
ATOM   4196  CA  GLY A 553      -1.950   2.536  71.984  1.00 92.93           C  
ATOM   4197  C   GLY A 553      -0.473   2.865  72.091  1.00 92.93           C  
ATOM   4198  O   GLY A 553       0.247   2.264  72.891  1.00 92.93           O  
ATOM   4199  N   GLU A 554      -0.158   3.862  71.231  1.00 93.52           N  
ATOM   4200  CA  GLU A 554       1.230   4.314  71.249  1.00 93.52           C  
ATOM   4201  C   GLU A 554       1.353   5.695  71.888  1.00 93.52           C  
ATOM   4202  CB  GLU A 554       1.806   4.337  69.831  1.00 93.52           C  
ATOM   4203  O   GLU A 554       0.571   6.597  71.583  1.00 93.52           O  
ATOM   4204  CG  GLU A 554       1.911   2.963  69.187  1.00 93.52           C  
ATOM   4205  CD  GLU A 554       3.068   2.135  69.723  1.00 93.52           C  
ATOM   4206  OE1 GLU A 554       3.039   0.891  69.588  1.00 93.52           O  
ATOM   4207  OE2 GLU A 554       4.011   2.736  70.285  1.00 93.52           O  
ATOM   4208  N   HIS A 555       2.392   5.812  72.778  1.00 91.89           N  
ATOM   4209  CA  HIS A 555       2.577   7.081  73.474  1.00 91.89           C  
ATOM   4210  C   HIS A 555       4.014   7.575  73.348  1.00 91.89           C  
ATOM   4211  CB  HIS A 555       2.197   6.942  74.950  1.00 91.89           C  
ATOM   4212  O   HIS A 555       4.771   7.552  74.321  1.00 91.89           O  
ATOM   4213  CG  HIS A 555       0.754   6.618  75.170  1.00 91.89           C  
ATOM   4214  CD2 HIS A 555       0.138   5.443  75.439  1.00 91.89           C  
ATOM   4215  ND1 HIS A 555      -0.239   7.572  75.119  1.00 91.89           N  
ATOM   4216  CE1 HIS A 555      -1.407   6.996  75.349  1.00 91.89           C  
ATOM   4217  NE2 HIS A 555      -1.206   5.704  75.546  1.00 91.89           N  
ATOM   4218  N   PRO A 556       4.306   8.074  72.199  1.00 92.12           N  
ATOM   4219  CA  PRO A 556       5.670   8.580  72.027  1.00 92.12           C  
ATOM   4220  C   PRO A 556       5.878   9.947  72.674  1.00 92.12           C  
ATOM   4221  CB  PRO A 556       5.824   8.667  70.506  1.00 92.12           C  
ATOM   4222  O   PRO A 556       4.908  10.608  73.054  1.00 92.12           O  
ATOM   4223  CG  PRO A 556       4.428   8.789  69.986  1.00 92.12           C  
ATOM   4224  CD  PRO A 556       3.494   8.153  70.975  1.00 92.12           C  
ATOM   4225  N   SER A 557       7.350  10.390  72.773  1.00 89.29           N  
ATOM   4226  CA  SER A 557       7.701  11.668  73.383  1.00 89.29           C  
ATOM   4227  C   SER A 557       7.164  12.837  72.564  1.00 89.29           C  
ATOM   4228  CB  SER A 557       9.217  11.793  73.532  1.00 89.29           C  
ATOM   4229  O   SER A 557       7.170  12.793  71.332  1.00 89.29           O  
ATOM   4230  OG  SER A 557       9.573  13.086  73.991  1.00 89.29           O  
ATOM   4231  N   THR A 558       6.620  13.705  73.205  1.00 93.51           N  
ATOM   4232  CA  THR A 558       6.093  14.917  72.588  1.00 93.51           C  
ATOM   4233  C   THR A 558       7.178  15.985  72.481  1.00 93.51           C  
ATOM   4234  CB  THR A 558       4.898  15.474  73.382  1.00 93.51           C  
ATOM   4235  O   THR A 558       6.940  17.068  71.943  1.00 93.51           O  
ATOM   4236  CG2 THR A 558       3.717  14.509  73.347  1.00 93.51           C  
ATOM   4237  OG1 THR A 558       5.291  15.682  74.744  1.00 93.51           O  
ATOM   4238  N   SER A 559       8.480  15.718  72.946  1.00 90.35           N  
ATOM   4239  CA  SER A 559       9.478  16.773  73.084  1.00 90.35           C  
ATOM   4240  C   SER A 559      10.654  16.549  72.140  1.00 90.35           C  
ATOM   4241  CB  SER A 559       9.979  16.852  74.527  1.00 90.35           C  
ATOM   4242  O   SER A 559      11.569  17.373  72.074  1.00 90.35           O  
ATOM   4243  OG  SER A 559      10.374  15.573  74.993  1.00 90.35           O  
ATOM   4244  N   ASP A 560      10.715  15.455  71.358  1.00 88.90           N  
ATOM   4245  CA  ASP A 560      11.809  15.193  70.428  1.00 88.90           C  
ATOM   4246  C   ASP A 560      11.293  14.571  69.133  1.00 88.90           C  
ATOM   4247  CB  ASP A 560      12.853  14.278  71.072  1.00 88.90           C  
ATOM   4248  O   ASP A 560      10.141  14.137  69.062  1.00 88.90           O  
ATOM   4249  CG  ASP A 560      12.319  12.889  71.372  1.00 88.90           C  
ATOM   4250  OD1 ASP A 560      12.641  12.329  72.442  1.00 88.90           O  
ATOM   4251  OD2 ASP A 560      11.571  12.347  70.529  1.00 88.90           O  
ATOM   4252  N   GLN A 561      12.121  14.447  68.128  1.00 88.26           N  
ATOM   4253  CA  GLN A 561      11.745  13.978  66.799  1.00 88.26           C  
ATOM   4254  C   GLN A 561      12.188  12.535  66.578  1.00 88.26           C  
ATOM   4255  CB  GLN A 561      12.345  14.883  65.721  1.00 88.26           C  
ATOM   4256  O   GLN A 561      11.879  11.936  65.546  1.00 88.26           O  
ATOM   4257  CG  GLN A 561      11.494  16.103  65.398  1.00 88.26           C  
ATOM   4258  CD  GLN A 561      12.082  16.952  64.286  1.00 88.26           C  
ATOM   4259  NE2 GLN A 561      11.308  17.917  63.804  1.00 88.26           N  
ATOM   4260  OE1 GLN A 561      13.224  16.741  63.865  1.00 88.26           O  
ATOM   4261  N   ASP A 562      12.606  11.998  67.385  1.00 88.76           N  
ATOM   4262  CA  ASP A 562      13.109  10.638  67.218  1.00 88.76           C  
ATOM   4263  C   ASP A 562      12.034   9.609  67.558  1.00 88.76           C  
ATOM   4264  CB  ASP A 562      14.347  10.413  68.088  1.00 88.76           C  
ATOM   4265  O   ASP A 562      11.947   9.147  68.697  1.00 88.76           O  
ATOM   4266  CG  ASP A 562      15.171   9.215  67.649  1.00 88.76           C  
ATOM   4267  OD1 ASP A 562      16.180   8.892  68.312  1.00 88.76           O  
ATOM   4268  OD2 ASP A 562      14.809   8.590  66.628  1.00 88.76           O  
ATOM   4269  N   ASN A 563      11.108   9.386  66.793  1.00 88.60           N  
ATOM   4270  CA  ASN A 563      10.023   8.429  66.977  1.00 88.60           C  
ATOM   4271  C   ASN A 563       9.867   7.518  65.763  1.00 88.60           C  
ATOM   4272  CB  ASN A 563       8.709   9.157  67.268  1.00 88.60           C  
ATOM   4273  O   ASN A 563      10.283   7.872  64.658  1.00 88.60           O  
ATOM   4274  CG  ASN A 563       8.424  10.267  66.276  1.00 88.60           C  
ATOM   4275  ND2 ASN A 563       7.779  11.329  66.743  1.00 88.60           N  
ATOM   4276  OD1 ASN A 563       8.781  10.171  65.099  1.00 88.60           O  
ATOM   4277  N   SER A 564       9.465   6.225  66.110  1.00 92.72           N  
ATOM   4278  CA  SER A 564       9.227   5.247  65.054  1.00 92.72           C  
ATOM   4279  C   SER A 564       7.926   4.486  65.289  1.00 92.72           C  
ATOM   4280  CB  SER A 564      10.393   4.262  64.963  1.00 92.72           C  
ATOM   4281  O   SER A 564       7.525   4.270  66.434  1.00 92.72           O  
ATOM   4282  OG  SER A 564      10.414   3.401  66.088  1.00 92.72           O  
ATOM   4283  N   PHE A 565       7.122   4.188  64.274  1.00 93.39           N  
ATOM   4284  CA  PHE A 565       5.862   3.456  64.322  1.00 93.39           C  
ATOM   4285  C   PHE A 565       5.703   2.570  63.092  1.00 93.39           C  
ATOM   4286  CB  PHE A 565       4.680   4.424  64.428  1.00 93.39           C  
ATOM   4287  O   PHE A 565       5.849   3.038  61.960  1.00 93.39           O  
ATOM   4288  CG  PHE A 565       3.350   3.741  64.600  1.00 93.39           C  
ATOM   4289  CD1 PHE A 565       2.350   3.886  63.646  1.00 93.39           C  
ATOM   4290  CD2 PHE A 565       3.099   2.953  65.716  1.00 93.39           C  
ATOM   4291  CE1 PHE A 565       1.118   3.256  63.802  1.00 93.39           C  
ATOM   4292  CE2 PHE A 565       1.871   2.320  65.879  1.00 93.39           C  
ATOM   4293  CZ  PHE A 565       0.881   2.473  64.922  1.00 93.39           C  
ATOM   4294  N   LYS A 566       5.329   1.302  63.378  1.00 95.72           N  
ATOM   4295  CA  LYS A 566       5.152   0.335  62.299  1.00 95.72           C  
ATOM   4296  C   LYS A 566       3.749  -0.265  62.323  1.00 95.72           C  
ATOM   4297  CB  LYS A 566       6.198  -0.776  62.396  1.00 95.72           C  
ATOM   4298  O   LYS A 566       3.204  -0.540  63.394  1.00 95.72           O  
ATOM   4299  CG  LYS A 566       7.633  -0.288  62.266  1.00 95.72           C  
ATOM   4300  CD  LYS A 566       8.625  -1.443  62.331  1.00 95.72           C  
ATOM   4301  CE  LYS A 566      10.062  -0.954  62.221  1.00 95.72           C  
ATOM   4302  NZ  LYS A 566      11.039  -2.080  62.312  1.00 95.72           N  
ATOM   4303  N   THR A 567       3.178  -0.450  61.101  1.00 94.36           N  
ATOM   4304  CA  THR A 567       1.853  -1.054  61.024  1.00 94.36           C  
ATOM   4305  C   THR A 567       1.786  -2.068  59.885  1.00 94.36           C  
ATOM   4306  CB  THR A 567       0.762   0.015  60.828  1.00 94.36           C  
ATOM   4307  O   THR A 567       2.416  -1.881  58.843  1.00 94.36           O  
ATOM   4308  CG2 THR A 567       0.858   1.100  61.896  1.00 94.36           C  
ATOM   4309  OG1 THR A 567       0.918   0.617  59.537  1.00 94.36           O  
ATOM   4310  N   ASP A 568       0.967  -3.169  60.003  1.00 96.85           N  
ATOM   4311  CA  ASP A 568       0.606  -4.155  58.989  1.00 96.85           C  
ATOM   4312  C   ASP A 568      -0.904  -4.183  58.763  1.00 96.85           C  
ATOM   4313  CB  ASP A 568       1.104  -5.545  59.391  1.00 96.85           C  
ATOM   4314  O   ASP A 568      -1.669  -4.480  59.682  1.00 96.85           O  
ATOM   4315  CG  ASP A 568       2.613  -5.683  59.301  1.00 96.85           C  
ATOM   4316  OD1 ASP A 568       3.274  -5.855  60.348  1.00 96.85           O  
ATOM   4317  OD2 ASP A 568       3.148  -5.617  58.173  1.00 96.85           O  
ATOM   4318  N   ASP A 569      -1.274  -3.854  57.581  1.00 94.96           N  
ATOM   4319  CA  ASP A 569      -2.706  -3.726  57.327  1.00 94.96           C  
ATOM   4320  C   ASP A 569      -3.130  -4.578  56.133  1.00 94.96           C  
ATOM   4321  CB  ASP A 569      -3.080  -2.261  57.088  1.00 94.96           C  
ATOM   4322  O   ASP A 569      -2.436  -4.618  55.114  1.00 94.96           O  
ATOM   4323  CG  ASP A 569      -2.786  -1.372  58.283  1.00 94.96           C  
ATOM   4324  OD1 ASP A 569      -2.550  -0.158  58.097  1.00 94.96           O  
ATOM   4325  OD2 ASP A 569      -2.789  -1.889  59.421  1.00 94.96           O  
ATOM   4326  N   PHE A 570      -4.352  -5.452  56.342  1.00 96.60           N  
ATOM   4327  CA  PHE A 570      -5.046  -6.151  55.266  1.00 96.60           C  
ATOM   4328  C   PHE A 570      -6.286  -5.379  54.831  1.00 96.60           C  
ATOM   4329  CB  PHE A 570      -5.436  -7.565  55.706  1.00 96.60           C  
ATOM   4330  O   PHE A 570      -7.134  -5.038  55.658  1.00 96.60           O  
ATOM   4331  CG  PHE A 570      -4.263  -8.423  56.101  1.00 96.60           C  
ATOM   4332  CD1 PHE A 570      -3.643  -9.247  55.170  1.00 96.60           C  
ATOM   4333  CD2 PHE A 570      -3.782  -8.405  57.403  1.00 96.60           C  
ATOM   4334  CE1 PHE A 570      -2.558 -10.042  55.532  1.00 96.60           C  
ATOM   4335  CE2 PHE A 570      -2.698  -9.196  57.773  1.00 96.60           C  
ATOM   4336  CZ  PHE A 570      -2.088 -10.014  56.836  1.00 96.60           C  
ATOM   4337  N   THR A 571      -6.357  -5.049  53.422  1.00 94.69           N  
ATOM   4338  CA  THR A 571      -7.428  -4.160  52.985  1.00 94.69           C  
ATOM   4339  C   THR A 571      -8.273  -4.823  51.901  1.00 94.69           C  
ATOM   4340  CB  THR A 571      -6.867  -2.826  52.457  1.00 94.69           C  
ATOM   4341  O   THR A 571      -7.777  -5.661  51.145  1.00 94.69           O  
ATOM   4342  CG2 THR A 571      -6.168  -2.047  53.566  1.00 94.69           C  
ATOM   4343  OG1 THR A 571      -5.926  -3.092  51.409  1.00 94.69           O  
ATOM   4344  N   PHE A 572      -9.689  -4.604  51.956  1.00 95.60           N  
ATOM   4345  CA  PHE A 572     -10.607  -4.875  50.856  1.00 95.60           C  
ATOM   4346  C   PHE A 572     -10.896  -3.604  50.067  1.00 95.60           C  
ATOM   4347  CB  PHE A 572     -11.915  -5.475  51.382  1.00 95.60           C  
ATOM   4348  O   PHE A 572     -11.362  -2.610  50.629  1.00 95.60           O  
ATOM   4349  CG  PHE A 572     -12.966  -5.664  50.321  1.00 95.60           C  
ATOM   4350  CD1 PHE A 572     -14.084  -4.840  50.276  1.00 95.60           C  
ATOM   4351  CD2 PHE A 572     -12.835  -6.665  49.368  1.00 95.60           C  
ATOM   4352  CE1 PHE A 572     -15.058  -5.012  49.296  1.00 95.60           C  
ATOM   4353  CE2 PHE A 572     -13.805  -6.843  48.385  1.00 95.60           C  
ATOM   4354  CZ  PHE A 572     -14.916  -6.016  48.351  1.00 95.60           C  
ATOM   4355  N   ASN A 573     -10.524  -3.537  48.786  1.00 93.98           N  
ATOM   4356  CA  ASN A 573     -10.673  -2.369  47.924  1.00 93.98           C  
ATOM   4357  C   ASN A 573     -11.745  -2.589  46.861  1.00 93.98           C  
ATOM   4358  CB  ASN A 573      -9.338  -2.014  47.266  1.00 93.98           C  
ATOM   4359  O   ASN A 573     -11.820  -3.663  46.261  1.00 93.98           O  
ATOM   4360  CG  ASN A 573      -8.212  -1.869  48.270  1.00 93.98           C  
ATOM   4361  ND2 ASN A 573      -7.084  -2.513  47.994  1.00 93.98           N  
ATOM   4362  OD1 ASN A 573      -8.354  -1.185  49.287  1.00 93.98           O  
ATOM   4363  N   TYR A 574     -12.702  -1.645  46.684  1.00 94.66           N  
ATOM   4364  CA  TYR A 574     -13.739  -1.729  45.662  1.00 94.66           C  
ATOM   4365  C   TYR A 574     -13.874  -0.409  44.912  1.00 94.66           C  
ATOM   4366  CB  TYR A 574     -15.083  -2.113  46.289  1.00 94.66           C  
ATOM   4367  O   TYR A 574     -13.526   0.650  45.439  1.00 94.66           O  
ATOM   4368  CG  TYR A 574     -15.557  -1.146  47.348  1.00 94.66           C  
ATOM   4369  CD1 TYR A 574     -15.191  -1.310  48.682  1.00 94.66           C  
ATOM   4370  CD2 TYR A 574     -16.371  -0.069  47.017  1.00 94.66           C  
ATOM   4371  CE1 TYR A 574     -15.626  -0.424  49.661  1.00 94.66           C  
ATOM   4372  CE2 TYR A 574     -16.813   0.824  47.988  1.00 94.66           C  
ATOM   4373  OH  TYR A 574     -16.869   1.520  50.270  1.00 94.66           O  
ATOM   4374  CZ  TYR A 574     -16.435   0.639  49.305  1.00 94.66           C  
ATOM   4375  N   GLY A 575     -14.180  -0.363  43.581  1.00 91.41           N  
ATOM   4376  CA  GLY A 575     -14.299   0.839  42.771  1.00 91.41           C  
ATOM   4377  C   GLY A 575     -15.316   0.707  41.653  1.00 91.41           C  
ATOM   4378  O   GLY A 575     -15.620  -0.402  41.211  1.00 91.41           O  
ATOM   4379  N   TRP A 576     -16.034   1.792  41.258  1.00 93.66           N  
ATOM   4380  CA  TRP A 576     -16.954   1.900  40.130  1.00 93.66           C  
ATOM   4381  C   TRP A 576     -16.564   3.058  39.218  1.00 93.66           C  
ATOM   4382  CB  TRP A 576     -18.391   2.084  40.625  1.00 93.66           C  
ATOM   4383  O   TRP A 576     -16.367   4.184  39.684  1.00 93.66           O  
ATOM   4384  CG  TRP A 576     -19.377   2.379  39.534  1.00 93.66           C  
ATOM   4385  CD1 TRP A 576     -19.560   1.676  38.376  1.00 93.66           C  
ATOM   4386  CD2 TRP A 576     -20.314   3.460  39.499  1.00 93.66           C  
ATOM   4387  CE2 TRP A 576     -21.033   3.351  38.289  1.00 93.66           C  
ATOM   4388  CE3 TRP A 576     -20.615   4.512  40.376  1.00 93.66           C  
ATOM   4389  NE1 TRP A 576     -20.554   2.255  37.623  1.00 93.66           N  
ATOM   4390  CH2 TRP A 576     -22.312   5.274  38.808  1.00 93.66           C  
ATOM   4391  CZ2 TRP A 576     -22.037   4.255  37.933  1.00 93.66           C  
ATOM   4392  CZ3 TRP A 576     -21.614   5.410  40.019  1.00 93.66           C  
ATOM   4393  N   THR A 577     -16.431   2.827  37.899  1.00 91.50           N  
ATOM   4394  CA  THR A 577     -16.080   3.862  36.933  1.00 91.50           C  
ATOM   4395  C   THR A 577     -17.129   3.949  35.828  1.00 91.50           C  
ATOM   4396  CB  THR A 577     -14.696   3.599  36.311  1.00 91.50           C  
ATOM   4397  O   THR A 577     -17.491   2.936  35.227  1.00 91.50           O  
ATOM   4398  CG2 THR A 577     -14.304   4.716  35.350  1.00 91.50           C  
ATOM   4399  OG1 THR A 577     -13.717   3.516  37.354  1.00 91.50           O  
ATOM   4400  N   TYR A 578     -17.899   5.095  35.678  1.00 92.06           N  
ATOM   4401  CA  TYR A 578     -18.778   5.412  34.558  1.00 92.06           C  
ATOM   4402  C   TYR A 578     -18.139   6.444  33.638  1.00 92.06           C  
ATOM   4403  CB  TYR A 578     -20.129   5.929  35.064  1.00 92.06           C  
ATOM   4404  O   TYR A 578     -17.804   7.549  34.072  1.00 92.06           O  
ATOM   4405  CG  TYR A 578     -21.031   6.441  33.968  1.00 92.06           C  
ATOM   4406  CD1 TYR A 578     -21.233   7.808  33.787  1.00 92.06           C  
ATOM   4407  CD2 TYR A 578     -21.685   5.561  33.113  1.00 92.06           C  
ATOM   4408  CE1 TYR A 578     -22.065   8.285  32.780  1.00 92.06           C  
ATOM   4409  CE2 TYR A 578     -22.520   6.027  32.103  1.00 92.06           C  
ATOM   4410  OH  TYR A 578     -23.528   7.855  30.945  1.00 92.06           O  
ATOM   4411  CZ  TYR A 578     -22.703   7.388  31.944  1.00 92.06           C  
ATOM   4412  N   ASN A 579     -17.832   6.223  32.160  1.00 89.02           N  
ATOM   4413  CA  ASN A 579     -17.190   7.138  31.221  1.00 89.02           C  
ATOM   4414  C   ASN A 579     -17.948   7.206  29.898  1.00 89.02           C  
ATOM   4415  CB  ASN A 579     -15.736   6.728  30.980  1.00 89.02           C  
ATOM   4416  O   ASN A 579     -17.875   6.280  29.088  1.00 89.02           O  
ATOM   4417  CG  ASN A 579     -14.957   7.770  30.203  1.00 89.02           C  
ATOM   4418  ND2 ASN A 579     -13.642   7.595  30.130  1.00 89.02           N  
ATOM   4419  OD1 ASN A 579     -15.531   8.724  29.672  1.00 89.02           O  
ATOM   4420  N   LYS A 580     -18.764   8.208  29.746  1.00 89.47           N  
ATOM   4421  CA  LYS A 580     -19.516   8.424  28.513  1.00 89.47           C  
ATOM   4422  C   LYS A 580     -19.002   9.648  27.762  1.00 89.47           C  
ATOM   4423  CB  LYS A 580     -21.007   8.582  28.815  1.00 89.47           C  
ATOM   4424  O   LYS A 580     -19.735  10.256  26.980  1.00 89.47           O  
ATOM   4425  CG  LYS A 580     -21.909   8.367  27.609  1.00 89.47           C  
ATOM   4426  CD  LYS A 580     -23.381   8.488  27.983  1.00 89.47           C  
ATOM   4427  CE  LYS A 580     -24.283   8.320  26.768  1.00 89.47           C  
ATOM   4428  NZ  LYS A 580     -25.722   8.519  27.114  1.00 89.47           N  
ATOM   4429  N   LEU A 581     -17.758  10.074  27.847  1.00 90.04           N  
ATOM   4430  CA  LEU A 581     -17.173  11.239  27.193  1.00 90.04           C  
ATOM   4431  C   LEU A 581     -17.044  11.012  25.691  1.00 90.04           C  
ATOM   4432  CB  LEU A 581     -15.800  11.557  27.792  1.00 90.04           C  
ATOM   4433  O   LEU A 581     -16.710   9.909  25.252  1.00 90.04           O  
ATOM   4434  CG  LEU A 581     -15.782  11.967  29.266  1.00 90.04           C  
ATOM   4435  CD1 LEU A 581     -14.346  12.112  29.758  1.00 90.04           C  
ATOM   4436  CD2 LEU A 581     -16.557  13.265  29.470  1.00 90.04           C  
ATOM   4437  N   ASP A 582     -17.309  12.192  24.916  1.00 84.00           N  
ATOM   4438  CA  ASP A 582     -17.318  12.058  23.463  1.00 84.00           C  
ATOM   4439  C   ASP A 582     -15.897  12.065  22.902  1.00 84.00           C  
ATOM   4440  CB  ASP A 582     -18.140  13.180  22.825  1.00 84.00           C  
ATOM   4441  O   ASP A 582     -15.638  11.483  21.847  1.00 84.00           O  
ATOM   4442  CG  ASP A 582     -17.603  14.564  23.145  1.00 84.00           C  
ATOM   4443  OD1 ASP A 582     -17.795  15.494  22.333  1.00 84.00           O  
ATOM   4444  OD2 ASP A 582     -16.981  14.724  24.217  1.00 84.00           O  
ATOM   4445  N   ARG A 583     -14.836  12.573  23.525  1.00 80.62           N  
ATOM   4446  CA  ARG A 583     -13.436  12.649  23.122  1.00 80.62           C  
ATOM   4447  C   ARG A 583     -12.511  12.308  24.286  1.00 80.62           C  
ATOM   4448  CB  ARG A 583     -13.106  14.042  22.581  1.00 80.62           C  
ATOM   4449  O   ARG A 583     -12.847  12.558  25.446  1.00 80.62           O  
ATOM   4450  CG  ARG A 583     -13.839  14.393  21.297  1.00 80.62           C  
ATOM   4451  CD  ARG A 583     -13.447  15.772  20.783  1.00 80.62           C  
ATOM   4452  NE  ARG A 583     -14.351  16.233  19.734  1.00 80.62           N  
ATOM   4453  NH1 ARG A 583     -13.483  18.372  19.639  1.00 80.62           N  
ATOM   4454  NH2 ARG A 583     -15.215  17.771  18.263  1.00 80.62           N  
ATOM   4455  CZ  ARG A 583     -14.348  17.458  19.214  1.00 80.62           C  
ATOM   4456  N   GLY A 584     -11.400  11.534  24.146  1.00 73.71           N  
ATOM   4457  CA  GLY A 584     -10.415  11.239  25.173  1.00 73.71           C  
ATOM   4458  C   GLY A 584      -9.665  12.468  25.651  1.00 73.71           C  
ATOM   4459  O   GLY A 584      -9.270  12.546  26.816  1.00 73.71           O  
ATOM   4460  N   TYR A 585      -9.367  13.476  24.852  1.00 76.45           N  
ATOM   4461  CA  TYR A 585      -8.748  14.759  25.163  1.00 76.45           C  
ATOM   4462  C   TYR A 585      -9.667  15.915  24.785  1.00 76.45           C  
ATOM   4463  CB  TYR A 585      -7.407  14.900  24.436  1.00 76.45           C  
ATOM   4464  O   TYR A 585     -10.355  15.860  23.763  1.00 76.45           O  
ATOM   4465  CG  TYR A 585      -6.539  16.012  24.972  1.00 76.45           C  
ATOM   4466  CD1 TYR A 585      -6.442  17.230  24.303  1.00 76.45           C  
ATOM   4467  CD2 TYR A 585      -5.815  15.848  26.148  1.00 76.45           C  
ATOM   4468  CE1 TYR A 585      -5.642  18.258  24.792  1.00 76.45           C  
ATOM   4469  CE2 TYR A 585      -5.012  16.869  26.646  1.00 76.45           C  
ATOM   4470  OH  TYR A 585      -4.139  19.082  26.452  1.00 76.45           O  
ATOM   4471  CZ  TYR A 585      -4.933  18.068  25.963  1.00 76.45           C  
ATOM   4472  N   PHE A 586      -9.777  16.874  25.400  1.00 84.59           N  
ATOM   4473  CA  PHE A 586     -10.643  18.025  25.176  1.00 84.59           C  
ATOM   4474  C   PHE A 586     -12.077  17.581  24.918  1.00 84.59           C  
ATOM   4475  CB  PHE A 586     -10.132  18.863  23.999  1.00 84.59           C  
ATOM   4476  O   PHE A 586     -12.688  17.984  23.926  1.00 84.59           O  
ATOM   4477  CG  PHE A 586      -8.890  19.654  24.311  1.00 84.59           C  
ATOM   4478  CD1 PHE A 586      -8.538  19.931  25.626  1.00 84.59           C  
ATOM   4479  CD2 PHE A 586      -8.076  20.121  23.288  1.00 84.59           C  
ATOM   4480  CE1 PHE A 586      -7.389  20.663  25.917  1.00 84.59           C  
ATOM   4481  CE2 PHE A 586      -6.926  20.853  23.571  1.00 84.59           C  
ATOM   4482  CZ  PHE A 586      -6.585  21.124  24.886  1.00 84.59           C  
ATOM   4483  N   PRO A 587     -12.722  16.793  25.824  1.00 89.39           N  
ATOM   4484  CA  PRO A 587     -14.115  16.382  25.639  1.00 89.39           C  
ATOM   4485  C   PRO A 587     -15.074  17.567  25.555  1.00 89.39           C  
ATOM   4486  CB  PRO A 587     -14.401  15.536  26.882  1.00 89.39           C  
ATOM   4487  O   PRO A 587     -14.830  18.609  26.170  1.00 89.39           O  
ATOM   4488  CG  PRO A 587     -13.057  15.263  27.476  1.00 89.39           C  
ATOM   4489  CD  PRO A 587     -12.091  16.293  26.964  1.00 89.39           C  
ATOM   4490  N   THR A 588     -16.169  17.515  24.704  1.00 87.21           N  
ATOM   4491  CA  THR A 588     -17.123  18.605  24.535  1.00 87.21           C  
ATOM   4492  C   THR A 588     -18.508  18.192  25.026  1.00 87.21           C  
ATOM   4493  CB  THR A 588     -17.210  19.048  23.062  1.00 87.21           C  
ATOM   4494  O   THR A 588     -19.380  19.041  25.226  1.00 87.21           O  
ATOM   4495  CG2 THR A 588     -15.878  19.613  22.579  1.00 87.21           C  
ATOM   4496  OG1 THR A 588     -17.560  17.921  22.250  1.00 87.21           O  
ATOM   4497  N   ASP A 589     -18.799  16.930  25.152  1.00 90.91           N  
ATOM   4498  CA  ASP A 589     -20.097  16.414  25.575  1.00 90.91           C  
ATOM   4499  C   ASP A 589     -19.943  15.105  26.347  1.00 90.91           C  
ATOM   4500  CB  ASP A 589     -21.012  16.207  24.366  1.00 90.91           C  
ATOM   4501  O   ASP A 589     -19.010  14.339  26.099  1.00 90.91           O  
ATOM   4502  CG  ASP A 589     -22.474  16.059  24.748  1.00 90.91           C  
ATOM   4503  OD1 ASP A 589     -23.261  15.511  23.946  1.00 90.91           O  
ATOM   4504  OD2 ASP A 589     -22.843  16.497  25.859  1.00 90.91           O  
ATOM   4505  N   GLY A 590     -20.720  14.726  27.380  1.00 90.78           N  
ATOM   4506  CA  GLY A 590     -20.697  13.487  28.140  1.00 90.78           C  
ATOM   4507  C   GLY A 590     -20.230  13.673  29.571  1.00 90.78           C  
ATOM   4508  O   GLY A 590     -19.910  14.789  29.985  1.00 90.78           O  
ATOM   4509  N   SER A 591     -20.351  12.625  30.570  1.00 92.60           N  
ATOM   4510  CA  SER A 591     -19.968  12.680  31.977  1.00 92.60           C  
ATOM   4511  C   SER A 591     -19.017  11.544  32.336  1.00 92.60           C  
ATOM   4512  CB  SER A 591     -21.207  12.622  32.873  1.00 92.60           C  
ATOM   4513  O   SER A 591     -19.076  10.466  31.741  1.00 92.60           O  
ATOM   4514  OG  SER A 591     -22.058  13.728  32.626  1.00 92.60           O  
ATOM   4515  N   ARG A 592     -18.000  11.858  33.260  1.00 91.90           N  
ATOM   4516  CA  ARG A 592     -17.129  10.862  33.876  1.00 91.90           C  
ATOM   4517  C   ARG A 592     -17.301  10.845  35.391  1.00 91.90           C  
ATOM   4518  CB  ARG A 592     -15.666  11.132  33.518  1.00 91.90           C  
ATOM   4519  O   ARG A 592     -17.209  11.887  36.043  1.00 91.90           O  
ATOM   4520  CG  ARG A 592     -14.693  10.117  34.097  1.00 91.90           C  
ATOM   4521  CD  ARG A 592     -13.248  10.472  33.774  1.00 91.90           C  
ATOM   4522  NE  ARG A 592     -12.316   9.495  34.329  1.00 91.90           N  
ATOM   4523  NH1 ARG A 592     -11.841  10.721  36.229  1.00 91.90           N  
ATOM   4524  NH2 ARG A 592     -10.843   8.685  35.894  1.00 91.90           N  
ATOM   4525  CZ  ARG A 592     -11.668   9.636  35.483  1.00 91.90           C  
ATOM   4526  N   VAL A 593     -17.733   9.622  36.028  1.00 95.16           N  
ATOM   4527  CA  VAL A 593     -17.911   9.462  37.467  1.00 95.16           C  
ATOM   4528  C   VAL A 593     -17.036   8.317  37.972  1.00 95.16           C  
ATOM   4529  CB  VAL A 593     -19.390   9.202  37.831  1.00 95.16           C  
ATOM   4530  O   VAL A 593     -17.051   7.220  37.409  1.00 95.16           O  
ATOM   4531  CG1 VAL A 593     -19.555   9.040  39.341  1.00 95.16           C  
ATOM   4532  CG2 VAL A 593     -20.274  10.335  37.312  1.00 95.16           C  
ATOM   4533  N   ASN A 594     -16.075   8.549  38.862  1.00 92.23           N  
ATOM   4534  CA  ASN A 594     -15.205   7.538  39.455  1.00 92.23           C  
ATOM   4535  C   ASN A 594     -15.401   7.447  40.966  1.00 92.23           C  
ATOM   4536  CB  ASN A 594     -13.740   7.831  39.126  1.00 92.23           C  
ATOM   4537  O   ASN A 594     -15.132   8.407  41.690  1.00 92.23           O  
ATOM   4538  CG  ASN A 594     -12.810   6.716  39.561  1.00 92.23           C  
ATOM   4539  ND2 ASN A 594     -11.560   7.063  39.844  1.00 92.23           N  
ATOM   4540  OD1 ASN A 594     -13.211   5.552  39.641  1.00 92.23           O  
ATOM   4541  N   LEU A 595     -15.992   6.190  41.521  1.00 96.54           N  
ATOM   4542  CA  LEU A 595     -16.160   5.923  42.945  1.00 96.54           C  
ATOM   4543  C   LEU A 595     -15.163   4.873  43.423  1.00 96.54           C  
ATOM   4544  CB  LEU A 595     -17.589   5.457  43.238  1.00 96.54           C  
ATOM   4545  O   LEU A 595     -15.103   3.771  42.871  1.00 96.54           O  
ATOM   4546  CG  LEU A 595     -17.901   5.099  44.692  1.00 96.54           C  
ATOM   4547  CD1 LEU A 595     -18.001   6.364  45.539  1.00 96.54           C  
ATOM   4548  CD2 LEU A 595     -19.189   4.288  44.779  1.00 96.54           C  
ATOM   4549  N   THR A 596     -14.169   5.250  44.348  1.00 91.90           N  
ATOM   4550  CA  THR A 596     -13.193   4.323  44.910  1.00 91.90           C  
ATOM   4551  C   THR A 596     -13.367   4.206  46.422  1.00 91.90           C  
ATOM   4552  CB  THR A 596     -11.754   4.766  44.590  1.00 91.90           C  
ATOM   4553  O   THR A 596     -13.547   5.212  47.111  1.00 91.90           O  
ATOM   4554  CG2 THR A 596     -10.745   3.698  45.000  1.00 91.90           C  
ATOM   4555  OG1 THR A 596     -11.635   5.003  43.181  1.00 91.90           O  
ATOM   4556  N   GLY A 597     -13.458   2.897  47.051  1.00 93.30           N  
ATOM   4557  CA  GLY A 597     -13.580   2.649  48.479  1.00 93.30           C  
ATOM   4558  C   GLY A 597     -12.621   1.588  48.985  1.00 93.30           C  
ATOM   4559  O   GLY A 597     -12.218   0.699  48.232  1.00 93.30           O  
ATOM   4560  N   LYS A 598     -12.084   1.745  50.218  1.00 90.69           N  
ATOM   4561  CA  LYS A 598     -11.255   0.727  50.857  1.00 90.69           C  
ATOM   4562  C   LYS A 598     -11.607   0.578  52.334  1.00 90.69           C  
ATOM   4563  CB  LYS A 598      -9.772   1.068  50.703  1.00 90.69           C  
ATOM   4564  O   LYS A 598     -11.926   1.563  53.003  1.00 90.69           O  
ATOM   4565  CG  LYS A 598      -9.324   2.266  51.526  1.00 90.69           C  
ATOM   4566  CD  LYS A 598      -7.832   2.527  51.367  1.00 90.69           C  
ATOM   4567  CE  LYS A 598      -7.377   3.710  52.212  1.00 90.69           C  
ATOM   4568  NZ  LYS A 598      -5.914   3.968  52.061  1.00 90.69           N  
ATOM   4569  N   VAL A 599     -11.644  -0.771  52.877  1.00 95.56           N  
ATOM   4570  CA  VAL A 599     -11.956  -1.072  54.270  1.00 95.56           C  
ATOM   4571  C   VAL A 599     -10.951  -2.082  54.819  1.00 95.56           C  
ATOM   4572  CB  VAL A 599     -13.395  -1.613  54.425  1.00 95.56           C  
ATOM   4573  O   VAL A 599     -10.546  -3.010  54.114  1.00 95.56           O  
ATOM   4574  CG1 VAL A 599     -13.564  -2.925  53.660  1.00 95.56           C  
ATOM   4575  CG2 VAL A 599     -13.736  -1.804  55.902  1.00 95.56           C  
ATOM   4576  N   THR A 600     -10.414  -1.854  56.001  1.00 94.10           N  
ATOM   4577  CA  THR A 600      -9.506  -2.806  56.631  1.00 94.10           C  
ATOM   4578  C   THR A 600     -10.271  -4.017  57.158  1.00 94.10           C  
ATOM   4579  CB  THR A 600      -8.721  -2.151  57.783  1.00 94.10           C  
ATOM   4580  O   THR A 600     -11.394  -3.883  57.647  1.00 94.10           O  
ATOM   4581  CG2 THR A 600      -7.729  -1.119  57.255  1.00 94.10           C  
ATOM   4582  OG1 THR A 600      -9.640  -1.503  58.671  1.00 94.10           O  
ATOM   4583  N   ILE A 601      -9.674  -5.170  57.008  1.00 91.42           N  
ATOM   4584  CA  ILE A 601     -10.311  -6.399  57.470  1.00 91.42           C  
ATOM   4585  C   ILE A 601      -9.740  -6.797  58.829  1.00 91.42           C  
ATOM   4586  CB  ILE A 601     -10.126  -7.547  56.453  1.00 91.42           C  
ATOM   4587  O   ILE A 601      -8.636  -6.382  59.191  1.00 91.42           O  
ATOM   4588  CG1 ILE A 601      -8.636  -7.782  56.177  1.00 91.42           C  
ATOM   4589  CG2 ILE A 601     -10.883  -7.247  55.156  1.00 91.42           C  
ATOM   4590  CD1 ILE A 601      -8.354  -8.978  55.278  1.00 91.42           C  
ATOM   4591  N   PRO A 602     -10.352  -7.560  59.535  1.00 89.04           N  
ATOM   4592  CA  PRO A 602      -9.865  -7.986  60.848  1.00 89.04           C  
ATOM   4593  C   PRO A 602      -8.512  -8.691  60.776  1.00 89.04           C  
ATOM   4594  CB  PRO A 602     -10.954  -8.945  61.335  1.00 89.04           C  
ATOM   4595  O   PRO A 602      -8.286  -9.511  59.882  1.00 89.04           O  
ATOM   4596  CG  PRO A 602     -12.191  -8.516  60.613  1.00 89.04           C  
ATOM   4597  CD  PRO A 602     -11.797  -8.000  59.258  1.00 89.04           C  
ATOM   4598  N   GLY A 603      -7.666  -8.329  61.572  1.00 87.73           N  
ATOM   4599  CA  GLY A 603      -6.297  -8.818  61.600  1.00 87.73           C  
ATOM   4600  C   GLY A 603      -5.275  -7.755  61.244  1.00 87.73           C  
ATOM   4601  O   GLY A 603      -4.072  -7.962  61.411  1.00 87.73           O  
ATOM   4602  N   SER A 604      -5.907  -6.609  60.971  1.00 94.38           N  
ATOM   4603  CA  SER A 604      -5.055  -5.472  60.639  1.00 94.38           C  
ATOM   4604  C   SER A 604      -4.711  -4.657  61.882  1.00 94.38           C  
ATOM   4605  CB  SER A 604      -5.736  -4.575  59.604  1.00 94.38           C  
ATOM   4606  O   SER A 604      -5.488  -4.616  62.838  1.00 94.38           O  
ATOM   4607  OG  SER A 604      -5.984  -5.289  58.406  1.00 94.38           O  
ATOM   4608  N   ASP A 605      -3.522  -3.935  62.013  1.00 94.50           N  
ATOM   4609  CA  ASP A 605      -3.180  -3.034  63.110  1.00 94.50           C  
ATOM   4610  C   ASP A 605      -4.103  -1.818  63.129  1.00 94.50           C  
ATOM   4611  CB  ASP A 605      -1.721  -2.586  63.002  1.00 94.50           C  
ATOM   4612  O   ASP A 605      -4.606  -1.430  64.185  1.00 94.50           O  
ATOM   4613  CG  ASP A 605      -0.735  -3.698  63.314  1.00 94.50           C  
ATOM   4614  OD1 ASP A 605       0.444  -3.598  62.912  1.00 94.50           O  
ATOM   4615  OD2 ASP A 605      -1.142  -4.684  63.966  1.00 94.50           O  
ATOM   4616  N   ASN A 606      -4.342  -1.285  61.966  1.00 95.13           N  
ATOM   4617  CA  ASN A 606      -5.283  -0.180  61.811  1.00 95.13           C  
ATOM   4618  C   ASN A 606      -6.680  -0.679  61.456  1.00 95.13           C  
ATOM   4619  CB  ASN A 606      -4.784   0.805  60.752  1.00 95.13           C  
ATOM   4620  O   ASN A 606      -6.826  -1.690  60.766  1.00 95.13           O  
ATOM   4621  CG  ASN A 606      -3.581   1.602  61.215  1.00 95.13           C  
ATOM   4622  ND2 ASN A 606      -2.470   1.468  60.501  1.00 95.13           N  
ATOM   4623  OD1 ASN A 606      -3.650   2.332  62.207  1.00 95.13           O  
ATOM   4624  N   GLU A 607      -7.742  -0.063  61.917  1.00 95.70           N  
ATOM   4625  CA  GLU A 607      -9.133  -0.339  61.570  1.00 95.70           C  
ATOM   4626  C   GLU A 607      -9.844   0.924  61.095  1.00 95.70           C  
ATOM   4627  CB  GLU A 607      -9.876  -0.944  62.764  1.00 95.70           C  
ATOM   4628  O   GLU A 607     -10.253   1.756  61.908  1.00 95.70           O  
ATOM   4629  CG  GLU A 607      -9.351  -2.308  63.188  1.00 95.70           C  
ATOM   4630  CD  GLU A 607     -10.120  -2.910  64.354  1.00 95.70           C  
ATOM   4631  OE1 GLU A 607      -9.814  -4.055  64.756  1.00 95.70           O  
ATOM   4632  OE2 GLU A 607     -11.037  -2.231  64.868  1.00 95.70           O  
ATOM   4633  N   TYR A 608      -9.865   1.124  59.678  1.00 95.31           N  
ATOM   4634  CA  TYR A 608     -10.479   2.329  59.132  1.00 95.31           C  
ATOM   4635  C   TYR A 608     -11.112   2.051  57.773  1.00 95.31           C  
ATOM   4636  CB  TYR A 608      -9.444   3.451  59.007  1.00 95.31           C  
ATOM   4637  O   TYR A 608     -10.890   0.991  57.183  1.00 95.31           O  
ATOM   4638  CG  TYR A 608      -8.408   3.204  57.937  1.00 95.31           C  
ATOM   4639  CD1 TYR A 608      -7.272   2.442  58.202  1.00 95.31           C  
ATOM   4640  CD2 TYR A 608      -8.563   3.732  56.659  1.00 95.31           C  
ATOM   4641  CE1 TYR A 608      -6.314   2.214  57.220  1.00 95.31           C  
ATOM   4642  CE2 TYR A 608      -7.611   3.510  55.669  1.00 95.31           C  
ATOM   4643  OH  TYR A 608      -5.547   2.527  54.982  1.00 95.31           O  
ATOM   4644  CZ  TYR A 608      -6.492   2.750  55.958  1.00 95.31           C  
ATOM   4645  N   TYR A 609     -12.049   2.876  57.333  1.00 96.51           N  
ATOM   4646  CA  TYR A 609     -12.610   2.856  55.987  1.00 96.51           C  
ATOM   4647  C   TYR A 609     -12.433   4.206  55.302  1.00 96.51           C  
ATOM   4648  CB  TYR A 609     -14.095   2.482  56.028  1.00 96.51           C  
ATOM   4649  O   TYR A 609     -12.317   5.237  55.969  1.00 96.51           O  
ATOM   4650  CG  TYR A 609     -14.968   3.535  56.665  1.00 96.51           C  
ATOM   4651  CD1 TYR A 609     -15.192   3.543  58.040  1.00 96.51           C  
ATOM   4652  CD2 TYR A 609     -15.572   4.522  55.894  1.00 96.51           C  
ATOM   4653  CE1 TYR A 609     -15.998   4.510  58.632  1.00 96.51           C  
ATOM   4654  CE2 TYR A 609     -16.380   5.494  56.475  1.00 96.51           C  
ATOM   4655  OH  TYR A 609     -17.386   6.440  58.423  1.00 96.51           O  
ATOM   4656  CZ  TYR A 609     -16.587   5.480  57.843  1.00 96.51           C  
ATOM   4657  N   LYS A 610     -12.264   4.265  53.983  1.00 94.99           N  
ATOM   4658  CA  LYS A 610     -12.065   5.472  53.186  1.00 94.99           C  
ATOM   4659  C   LYS A 610     -12.838   5.398  51.873  1.00 94.99           C  
ATOM   4660  CB  LYS A 610     -10.577   5.691  52.907  1.00 94.99           C  
ATOM   4661  O   LYS A 610     -12.805   4.376  51.184  1.00 94.99           O  
ATOM   4662  CG  LYS A 610     -10.265   7.011  52.218  1.00 94.99           C  
ATOM   4663  CD  LYS A 610      -8.770   7.175  51.975  1.00 94.99           C  
ATOM   4664  CE  LYS A 610      -8.461   8.469  51.235  1.00 94.99           C  
ATOM   4665  NZ  LYS A 610      -6.997   8.631  50.987  1.00 94.99           N  
ATOM   4666  N   VAL A 611     -13.617   6.459  51.568  1.00 97.01           N  
ATOM   4667  CA  VAL A 611     -14.398   6.510  50.336  1.00 97.01           C  
ATOM   4668  C   VAL A 611     -14.115   7.816  49.598  1.00 97.01           C  
ATOM   4669  CB  VAL A 611     -15.911   6.373  50.617  1.00 97.01           C  
ATOM   4670  O   VAL A 611     -14.075   8.886  50.211  1.00 97.01           O  
ATOM   4671  CG1 VAL A 611     -16.712   6.478  49.321  1.00 97.01           C  
ATOM   4672  CG2 VAL A 611     -16.204   5.051  51.324  1.00 97.01           C  
ATOM   4673  N   THR A 612     -13.802   7.838  48.243  1.00 94.21           N  
ATOM   4674  CA  THR A 612     -13.573   9.014  47.410  1.00 94.21           C  
ATOM   4675  C   THR A 612     -14.446   8.969  46.160  1.00 94.21           C  
ATOM   4676  CB  THR A 612     -12.093   9.129  47.002  1.00 94.21           C  
ATOM   4677  O   THR A 612     -14.622   7.908  45.556  1.00 94.21           O  
ATOM   4678  CG2 THR A 612     -11.187   9.188  48.228  1.00 94.21           C  
ATOM   4679  OG1 THR A 612     -11.732   7.992  46.209  1.00 94.21           O  
ATOM   4680  N   LEU A 613     -15.212  10.046  45.804  1.00 97.13           N  
ATOM   4681  CA  LEU A 613     -16.056  10.167  44.620  1.00 97.13           C  
ATOM   4682  C   LEU A 613     -15.617  11.346  43.758  1.00 97.13           C  
ATOM   4683  CB  LEU A 613     -17.524  10.332  45.023  1.00 97.13           C  
ATOM   4684  O   LEU A 613     -15.603  12.488  44.222  1.00 97.13           O  
ATOM   4685  CG  LEU A 613     -18.523  10.524  43.881  1.00 97.13           C  
ATOM   4686  CD1 LEU A 613     -18.633   9.248  43.053  1.00 97.13           C  
ATOM   4687  CD2 LEU A 613     -19.887  10.934  44.426  1.00 97.13           C  
ATOM   4688  N   ASP A 614     -15.137  11.216  42.441  1.00 94.51           N  
ATOM   4689  CA  ASP A 614     -14.760  12.242  41.473  1.00 94.51           C  
ATOM   4690  C   ASP A 614     -15.765  12.308  40.324  1.00 94.51           C  
ATOM   4691  CB  ASP A 614     -13.355  11.976  40.928  1.00 94.51           C  
ATOM   4692  O   ASP A 614     -16.083  11.287  39.711  1.00 94.51           O  
ATOM   4693  CG  ASP A 614     -12.274  12.111  41.986  1.00 94.51           C  
ATOM   4694  OD1 ASP A 614     -11.661  11.090  42.365  1.00 94.51           O  
ATOM   4695  OD2 ASP A 614     -12.035  13.248  42.446  1.00 94.51           O  
ATOM   4696  N   THR A 615     -16.438  13.454  40.000  1.00 95.28           N  
ATOM   4697  CA  THR A 615     -17.395  13.608  38.910  1.00 95.28           C  
ATOM   4698  C   THR A 615     -16.983  14.750  37.986  1.00 95.28           C  
ATOM   4699  CB  THR A 615     -18.816  13.864  39.446  1.00 95.28           C  
ATOM   4700  O   THR A 615     -16.487  15.780  38.447  1.00 95.28           O  
ATOM   4701  CG2 THR A 615     -19.239  12.773  40.424  1.00 95.28           C  
ATOM   4702  OG1 THR A 615     -18.846  15.130  40.116  1.00 95.28           O  
ATOM   4703  N   ALA A 616     -17.039  14.591  36.674  1.00 94.02           N  
ATOM   4704  CA  ALA A 616     -16.832  15.609  35.648  1.00 94.02           C  
ATOM   4705  C   ALA A 616     -17.901  15.521  34.563  1.00 94.02           C  
ATOM   4706  CB  ALA A 616     -15.441  15.470  35.033  1.00 94.02           C  
ATOM   4707  O   ALA A 616     -18.077  14.471  33.940  1.00 94.02           O  
ATOM   4708  N   THR A 617     -18.692  16.625  34.371  1.00 94.48           N  
ATOM   4709  CA  THR A 617     -19.769  16.628  33.387  1.00 94.48           C  
ATOM   4710  C   THR A 617     -19.611  17.795  32.416  1.00 94.48           C  
ATOM   4711  CB  THR A 617     -21.148  16.705  34.067  1.00 94.48           C  
ATOM   4712  O   THR A 617     -19.476  18.945  32.838  1.00 94.48           O  
ATOM   4713  CG2 THR A 617     -22.273  16.617  33.041  1.00 94.48           C  
ATOM   4714  OG1 THR A 617     -21.277  15.621  34.996  1.00 94.48           O  
ATOM   4715  N   TYR A 618     -19.551  17.521  31.041  1.00 94.73           N  
ATOM   4716  CA  TYR A 618     -19.452  18.511  29.975  1.00 94.73           C  
ATOM   4717  C   TYR A 618     -20.800  18.716  29.295  1.00 94.73           C  
ATOM   4718  CB  TYR A 618     -18.404  18.086  28.942  1.00 94.73           C  
ATOM   4719  O   TYR A 618     -21.424  17.756  28.837  1.00 94.73           O  
ATOM   4720  CG  TYR A 618     -17.001  18.014  29.494  1.00 94.73           C  
ATOM   4721  CD1 TYR A 618     -16.095  19.052  29.285  1.00 94.73           C  
ATOM   4722  CD2 TYR A 618     -16.579  16.909  30.224  1.00 94.73           C  
ATOM   4723  CE1 TYR A 618     -14.801  18.989  29.790  1.00 94.73           C  
ATOM   4724  CE2 TYR A 618     -15.286  16.835  30.734  1.00 94.73           C  
ATOM   4725  OH  TYR A 618     -13.126  17.811  31.015  1.00 94.73           O  
ATOM   4726  CZ  TYR A 618     -14.406  17.878  30.512  1.00 94.73           C  
ATOM   4727  N   VAL A 619     -21.350  20.038  29.215  1.00 92.78           N  
ATOM   4728  CA  VAL A 619     -22.642  20.336  28.606  1.00 92.78           C  
ATOM   4729  C   VAL A 619     -22.476  21.424  27.547  1.00 92.78           C  
ATOM   4730  CB  VAL A 619     -23.680  20.776  29.663  1.00 92.78           C  
ATOM   4731  O   VAL A 619     -22.240  22.589  27.876  1.00 92.78           O  
ATOM   4732  CG1 VAL A 619     -25.045  21.004  29.018  1.00 92.78           C  
ATOM   4733  CG2 VAL A 619     -23.779  19.736  30.778  1.00 92.78           C  
ATOM   4734  N   PRO A 620     -22.494  21.057  26.245  1.00 91.12           N  
ATOM   4735  CA  PRO A 620     -22.399  22.079  25.200  1.00 91.12           C  
ATOM   4736  C   PRO A 620     -23.641  22.965  25.128  1.00 91.12           C  
ATOM   4737  CB  PRO A 620     -22.239  21.258  23.918  1.00 91.12           C  
ATOM   4738  O   PRO A 620     -24.762  22.478  25.293  1.00 91.12           O  
ATOM   4739  CG  PRO A 620     -22.878  19.942  24.224  1.00 91.12           C  
ATOM   4740  CD  PRO A 620     -22.740  19.675  25.695  1.00 91.12           C  
ATOM   4741  N   ILE A 621     -23.554  24.245  24.752  1.00 91.08           N  
ATOM   4742  CA  ILE A 621     -24.691  25.158  24.723  1.00 91.08           C  
ATOM   4743  C   ILE A 621     -24.905  25.671  23.301  1.00 91.08           C  
ATOM   4744  CB  ILE A 621     -24.490  26.342  25.695  1.00 91.08           C  
ATOM   4745  O   ILE A 621     -25.825  26.452  23.047  1.00 91.08           O  
ATOM   4746  CG1 ILE A 621     -23.149  27.034  25.425  1.00 91.08           C  
ATOM   4747  CG2 ILE A 621     -24.578  25.869  27.149  1.00 91.08           C  
ATOM   4748  CD1 ILE A 621     -22.969  28.349  26.170  1.00 91.08           C  
ATOM   4749  N   ASP A 622     -24.031  25.271  22.315  1.00 85.88           N  
ATOM   4750  CA  ASP A 622     -24.213  25.601  20.905  1.00 85.88           C  
ATOM   4751  C   ASP A 622     -24.159  24.346  20.037  1.00 85.88           C  
ATOM   4752  CB  ASP A 622     -23.152  26.603  20.447  1.00 85.88           C  
ATOM   4753  O   ASP A 622     -23.625  23.317  20.456  1.00 85.88           O  
ATOM   4754  CG  ASP A 622     -21.759  26.003  20.380  1.00 85.88           C  
ATOM   4755  OD1 ASP A 622     -21.037  26.244  19.388  1.00 85.88           O  
ATOM   4756  OD2 ASP A 622     -21.379  25.280  21.327  1.00 85.88           O  
ATOM   4757  N   ASP A 623     -24.491  24.391  18.875  1.00 78.53           N  
ATOM   4758  CA  ASP A 623     -24.593  23.241  17.983  1.00 78.53           C  
ATOM   4759  C   ASP A 623     -23.216  22.816  17.475  1.00 78.53           C  
ATOM   4760  CB  ASP A 623     -25.514  23.557  16.802  1.00 78.53           C  
ATOM   4761  O   ASP A 623     -22.966  21.628  17.264  1.00 78.53           O  
ATOM   4762  CG  ASP A 623     -26.979  23.620  17.195  1.00 78.53           C  
ATOM   4763  OD1 ASP A 623     -27.781  24.236  16.460  1.00 78.53           O  
ATOM   4764  OD2 ASP A 623     -27.335  23.051  18.249  1.00 78.53           O  
ATOM   4765  N   ASP A 624     -22.195  23.736  17.430  1.00 78.47           N  
ATOM   4766  CA  ASP A 624     -20.846  23.432  16.962  1.00 78.47           C  
ATOM   4767  C   ASP A 624     -19.970  22.920  18.103  1.00 78.47           C  
ATOM   4768  CB  ASP A 624     -20.208  24.667  16.323  1.00 78.47           C  
ATOM   4769  O   ASP A 624     -18.829  22.510  17.881  1.00 78.47           O  
ATOM   4770  CG  ASP A 624     -20.825  25.027  14.982  1.00 78.47           C  
ATOM   4771  OD1 ASP A 624     -20.828  26.221  14.613  1.00 78.47           O  
ATOM   4772  OD2 ASP A 624     -21.314  24.108  14.290  1.00 78.47           O  
ATOM   4773  N   HIS A 625     -20.576  22.814  19.342  1.00 84.73           N  
ATOM   4774  CA  HIS A 625     -19.884  22.341  20.536  1.00 84.73           C  
ATOM   4775  C   HIS A 625     -18.642  23.179  20.821  1.00 84.73           C  
ATOM   4776  CB  HIS A 625     -19.499  20.868  20.384  1.00 84.73           C  
ATOM   4777  O   HIS A 625     -17.626  22.654  21.282  1.00 84.73           O  
ATOM   4778  CG  HIS A 625     -20.670  19.937  20.402  1.00 84.73           C  
ATOM   4779  CD2 HIS A 625     -21.942  20.101  19.969  1.00 84.73           C  
ATOM   4780  ND1 HIS A 625     -20.598  18.662  20.919  1.00 84.73           N  
ATOM   4781  CE1 HIS A 625     -21.780  18.079  20.801  1.00 84.73           C  
ATOM   4782  NE2 HIS A 625     -22.613  18.931  20.228  1.00 84.73           N  
ATOM   4783  N   LYS A 626     -18.697  24.532  20.313  1.00 83.92           N  
ATOM   4784  CA  LYS A 626     -17.580  25.434  20.581  1.00 83.92           C  
ATOM   4785  C   LYS A 626     -17.716  26.083  21.955  1.00 83.92           C  
ATOM   4786  CB  LYS A 626     -17.488  26.510  19.499  1.00 83.92           C  
ATOM   4787  O   LYS A 626     -16.716  26.450  22.576  1.00 83.92           O  
ATOM   4788  CG  LYS A 626     -17.013  25.993  18.149  1.00 83.92           C  
ATOM   4789  CD  LYS A 626     -16.747  27.133  17.175  1.00 83.92           C  
ATOM   4790  CE  LYS A 626     -16.254  26.618  15.830  1.00 83.92           C  
ATOM   4791  NZ  LYS A 626     -15.991  27.733  14.872  1.00 83.92           N  
ATOM   4792  N   TRP A 627     -18.935  26.339  22.513  1.00 92.13           N  
ATOM   4793  CA  TRP A 627     -19.231  26.853  23.847  1.00 92.13           C  
ATOM   4794  C   TRP A 627     -19.730  25.739  24.760  1.00 92.13           C  
ATOM   4795  CB  TRP A 627     -20.270  27.974  23.773  1.00 92.13           C  
ATOM   4796  O   TRP A 627     -20.784  25.148  24.511  1.00 92.13           O  
ATOM   4797  CG  TRP A 627     -19.812  29.180  23.008  1.00 92.13           C  
ATOM   4798  CD1 TRP A 627     -19.749  29.319  21.649  1.00 92.13           C  
ATOM   4799  CD2 TRP A 627     -19.348  30.415  23.560  1.00 92.13           C  
ATOM   4800  CE2 TRP A 627     -19.020  31.260  22.476  1.00 92.13           C  
ATOM   4801  CE3 TRP A 627     -19.177  30.891  24.867  1.00 92.13           C  
ATOM   4802  NE1 TRP A 627     -19.274  30.568  21.323  1.00 92.13           N  
ATOM   4803  CH2 TRP A 627     -18.374  32.996  23.950  1.00 92.13           C  
ATOM   4804  CZ2 TRP A 627     -18.532  32.556  22.661  1.00 92.13           C  
ATOM   4805  CZ3 TRP A 627     -18.691  32.181  25.049  1.00 92.13           C  
ATOM   4806  N   VAL A 628     -18.776  25.453  25.884  1.00 93.03           N  
ATOM   4807  CA  VAL A 628     -19.063  24.296  26.726  1.00 93.03           C  
ATOM   4808  C   VAL A 628     -19.001  24.700  28.198  1.00 93.03           C  
ATOM   4809  CB  VAL A 628     -18.082  23.135  26.450  1.00 93.03           C  
ATOM   4810  O   VAL A 628     -18.138  25.487  28.596  1.00 93.03           O  
ATOM   4811  CG1 VAL A 628     -18.423  21.923  27.314  1.00 93.03           C  
ATOM   4812  CG2 VAL A 628     -18.101  22.762  24.969  1.00 93.03           C  
ATOM   4813  N   VAL A 629     -20.040  24.212  28.995  1.00 95.20           N  
ATOM   4814  CA  VAL A 629     -19.992  24.377  30.444  1.00 95.20           C  
ATOM   4815  C   VAL A 629     -19.480  23.093  31.093  1.00 95.20           C  
ATOM   4816  CB  VAL A 629     -21.377  24.749  31.019  1.00 95.20           C  
ATOM   4817  O   VAL A 629     -20.015  22.009  30.848  1.00 95.20           O  
ATOM   4818  CG1 VAL A 629     -21.313  24.881  32.539  1.00 95.20           C  
ATOM   4819  CG2 VAL A 629     -21.886  26.043  30.388  1.00 95.20           C  
ATOM   4820  N   LEU A 630     -18.376  23.180  31.937  1.00 94.06           N  
ATOM   4821  CA  LEU A 630     -17.771  22.048  32.629  1.00 94.06           C  
ATOM   4822  C   LEU A 630     -18.004  22.142  34.133  1.00 94.06           C  
ATOM   4823  CB  LEU A 630     -16.269  21.980  32.337  1.00 94.06           C  
ATOM   4824  O   LEU A 630     -17.700  23.166  34.750  1.00 94.06           O  
ATOM   4825  CG  LEU A 630     -15.451  21.029  33.212  1.00 94.06           C  
ATOM   4826  CD1 LEU A 630     -15.916  19.591  33.010  1.00 94.06           C  
ATOM   4827  CD2 LEU A 630     -13.964  21.164  32.902  1.00 94.06           C  
ATOM   4828  N   GLY A 631     -18.711  21.113  34.717  1.00 94.63           N  
ATOM   4829  CA  GLY A 631     -18.856  20.968  36.156  1.00 94.63           C  
ATOM   4830  C   GLY A 631     -18.045  19.820  36.725  1.00 94.63           C  
ATOM   4831  O   GLY A 631     -18.168  18.681  36.271  1.00 94.63           O  
ATOM   4832  N   ARG A 632     -17.113  20.140  37.798  1.00 93.59           N  
ATOM   4833  CA  ARG A 632     -16.298  19.120  38.449  1.00 93.59           C  
ATOM   4834  C   ARG A 632     -16.551  19.094  39.953  1.00 93.59           C  
ATOM   4835  CB  ARG A 632     -14.812  19.360  38.172  1.00 93.59           C  
ATOM   4836  O   ARG A 632     -16.614  20.145  40.595  1.00 93.59           O  
ATOM   4837  CG  ARG A 632     -14.418  19.164  36.717  1.00 93.59           C  
ATOM   4838  CD  ARG A 632     -12.910  19.243  36.525  1.00 93.59           C  
ATOM   4839  NE  ARG A 632     -12.396  20.573  36.839  1.00 93.59           N  
ATOM   4840  NH1 ARG A 632     -10.259  20.155  36.067  1.00 93.59           N  
ATOM   4841  NH2 ARG A 632     -10.786  22.209  36.938  1.00 93.59           N  
ATOM   4842  CZ  ARG A 632     -11.148  20.976  36.614  1.00 93.59           C  
ATOM   4843  N   THR A 633     -16.786  17.892  40.530  1.00 95.67           N  
ATOM   4844  CA  THR A 633     -16.915  17.745  41.975  1.00 95.67           C  
ATOM   4845  C   THR A 633     -16.023  16.617  42.486  1.00 95.67           C  
ATOM   4846  CB  THR A 633     -18.375  17.472  42.380  1.00 95.67           C  
ATOM   4847  O   THR A 633     -15.818  15.618  41.794  1.00 95.67           O  
ATOM   4848  CG2 THR A 633     -19.297  18.590  41.902  1.00 95.67           C  
ATOM   4849  OG1 THR A 633     -18.803  16.234  41.799  1.00 95.67           O  
ATOM   4850  N   ARG A 634     -15.365  16.788  43.607  1.00 95.00           N  
ATOM   4851  CA  ARG A 634     -14.566  15.784  44.300  1.00 95.00           C  
ATOM   4852  C   ARG A 634     -14.955  15.695  45.772  1.00 95.00           C  
ATOM   4853  CB  ARG A 634     -13.074  16.099  44.170  1.00 95.00           C  
ATOM   4854  O   ARG A 634     -14.901  16.692  46.495  1.00 95.00           O  
ATOM   4855  CG  ARG A 634     -12.165  15.021  44.737  1.00 95.00           C  
ATOM   4856  CD  ARG A 634     -10.699  15.308  44.444  1.00 95.00           C  
ATOM   4857  NE  ARG A 634      -9.830  14.253  44.956  1.00 95.00           N  
ATOM   4858  NH1 ARG A 634      -8.868  13.767  42.913  1.00 95.00           N  
ATOM   4859  NH2 ARG A 634      -8.236  12.608  44.787  1.00 95.00           N  
ATOM   4860  CZ  ARG A 634      -8.980  13.545  44.217  1.00 95.00           C  
ATOM   4861  N   TRP A 635     -15.476  14.496  46.368  1.00 96.34           N  
ATOM   4862  CA  TRP A 635     -15.898  14.260  47.745  1.00 96.34           C  
ATOM   4863  C   TRP A 635     -15.070  13.150  48.385  1.00 96.34           C  
ATOM   4864  CB  TRP A 635     -17.385  13.899  47.798  1.00 96.34           C  
ATOM   4865  O   TRP A 635     -14.778  12.137  47.745  1.00 96.34           O  
ATOM   4866  CG  TRP A 635     -18.283  14.925  47.174  1.00 96.34           C  
ATOM   4867  CD1 TRP A 635     -18.522  15.108  45.840  1.00 96.34           C  
ATOM   4868  CD2 TRP A 635     -19.058  15.912  47.860  1.00 96.34           C  
ATOM   4869  CE2 TRP A 635     -19.745  16.661  46.878  1.00 96.34           C  
ATOM   4870  CE3 TRP A 635     -19.240  16.236  49.211  1.00 96.34           C  
ATOM   4871  NE1 TRP A 635     -19.400  16.151  45.656  1.00 96.34           N  
ATOM   4872  CH2 TRP A 635     -20.760  18.011  48.536  1.00 96.34           C  
ATOM   4873  CZ2 TRP A 635     -20.601  17.715  47.207  1.00 96.34           C  
ATOM   4874  CZ3 TRP A 635     -20.092  17.286  49.536  1.00 96.34           C  
ATOM   4875  N   GLY A 636     -14.492  13.296  49.437  1.00 95.41           N  
ATOM   4876  CA  GLY A 636     -13.746  12.293  50.180  1.00 95.41           C  
ATOM   4877  C   GLY A 636     -14.132  12.225  51.645  1.00 95.41           C  
ATOM   4878  O   GLY A 636     -14.371  13.256  52.278  1.00 95.41           O  
ATOM   4879  N   TYR A 637     -14.388  10.988  52.242  1.00 96.79           N  
ATOM   4880  CA  TYR A 637     -14.704  10.784  53.651  1.00 96.79           C  
ATOM   4881  C   TYR A 637     -14.076   9.497  54.170  1.00 96.79           C  
ATOM   4882  CB  TYR A 637     -16.221  10.747  53.862  1.00 96.79           C  
ATOM   4883  O   TYR A 637     -14.102   8.468  53.491  1.00 96.79           O  
ATOM   4884  CG  TYR A 637     -16.634  10.819  55.312  1.00 96.79           C  
ATOM   4885  CD1 TYR A 637     -16.807   9.660  56.065  1.00 96.79           C  
ATOM   4886  CD2 TYR A 637     -16.853  12.045  55.931  1.00 96.79           C  
ATOM   4887  CE1 TYR A 637     -17.190   9.721  57.401  1.00 96.79           C  
ATOM   4888  CE2 TYR A 637     -17.236  12.118  57.266  1.00 96.79           C  
ATOM   4889  OH  TYR A 637     -17.780  11.019  59.314  1.00 96.79           O  
ATOM   4890  CZ  TYR A 637     -17.401  10.953  57.992  1.00 96.79           C  
ATOM   4891  N   GLY A 638     -13.459   9.447  55.278  1.00 95.78           N  
ATOM   4892  CA  GLY A 638     -12.888   8.295  55.957  1.00 95.78           C  
ATOM   4893  C   GLY A 638     -12.925   8.414  57.469  1.00 95.78           C  
ATOM   4894  O   GLY A 638     -12.869   9.520  58.011  1.00 95.78           O  
ATOM   4895  N   ASP A 639     -13.032   7.326  58.189  1.00 95.77           N  
ATOM   4896  CA  ASP A 639     -13.053   7.318  59.649  1.00 95.77           C  
ATOM   4897  C   ASP A 639     -12.535   5.991  60.199  1.00 95.77           C  
ATOM   4898  CB  ASP A 639     -14.468   7.586  60.167  1.00 95.77           C  
ATOM   4899  O   ASP A 639     -12.440   5.004  59.466  1.00 95.77           O  
ATOM   4900  CG  ASP A 639     -14.484   8.234  61.540  1.00 95.77           C  
ATOM   4901  OD1 ASP A 639     -15.581   8.505  62.074  1.00 95.77           O  
ATOM   4902  OD2 ASP A 639     -13.389   8.478  62.092  1.00 95.77           O  
ATOM   4903  N   GLY A 640     -12.137   6.027  61.530  1.00 93.35           N  
ATOM   4904  CA  GLY A 640     -11.672   4.817  62.190  1.00 93.35           C  
ATOM   4905  C   GLY A 640     -12.803   3.948  62.708  1.00 93.35           C  
ATOM   4906  O   GLY A 640     -13.936   4.412  62.847  1.00 93.35           O  
ATOM   4907  N   LEU A 641     -12.463   2.749  62.852  1.00 91.87           N  
ATOM   4908  CA  LEU A 641     -13.396   1.783  63.423  1.00 91.87           C  
ATOM   4909  C   LEU A 641     -12.877   1.248  64.754  1.00 91.87           C  
ATOM   4910  CB  LEU A 641     -13.630   0.625  62.451  1.00 91.87           C  
ATOM   4911  O   LEU A 641     -11.669   1.246  64.999  1.00 91.87           O  
ATOM   4912  CG  LEU A 641     -14.283   0.982  61.115  1.00 91.87           C  
ATOM   4913  CD1 LEU A 641     -14.145  -0.175  60.131  1.00 91.87           C  
ATOM   4914  CD2 LEU A 641     -15.750   1.347  61.317  1.00 91.87           C  
ATOM   4915  N   GLY A 642     -13.716   0.959  65.720  1.00 86.80           N  
ATOM   4916  CA  GLY A 642     -13.341   0.334  66.979  1.00 86.80           C  
ATOM   4917  C   GLY A 642     -12.625   1.279  67.925  1.00 86.80           C  
ATOM   4918  O   GLY A 642     -11.768   0.856  68.703  1.00 86.80           O  
ATOM   4919  N   GLY A 643     -12.742   2.445  67.793  1.00 88.23           N  
ATOM   4920  CA  GLY A 643     -12.123   3.425  68.672  1.00 88.23           C  
ATOM   4921  C   GLY A 643     -10.789   3.931  68.156  1.00 88.23           C  
ATOM   4922  O   GLY A 643     -10.170   4.802  68.771  1.00 88.23           O  
ATOM   4923  N   LYS A 644     -10.515   3.408  67.065  1.00 93.69           N  
ATOM   4924  CA  LYS A 644      -9.287   3.867  66.423  1.00 93.69           C  
ATOM   4925  C   LYS A 644      -9.579   4.957  65.395  1.00 93.69           C  
ATOM   4926  CB  LYS A 644      -8.560   2.699  65.756  1.00 93.69           C  
ATOM   4927  O   LYS A 644     -10.656   4.980  64.795  1.00 93.69           O  
ATOM   4928  CG  LYS A 644      -8.133   1.603  66.721  1.00 93.69           C  
ATOM   4929  CD  LYS A 644      -7.381   0.489  66.005  1.00 93.69           C  
ATOM   4930  CE  LYS A 644      -6.974  -0.620  66.966  1.00 93.69           C  
ATOM   4931  NZ  LYS A 644      -6.243  -1.719  66.267  1.00 93.69           N  
ATOM   4932  N   GLU A 645      -8.533   5.888  65.322  1.00 94.37           N  
ATOM   4933  CA  GLU A 645      -8.676   6.950  64.330  1.00 94.37           C  
ATOM   4934  C   GLU A 645      -8.041   6.553  63.001  1.00 94.37           C  
ATOM   4935  CB  GLU A 645      -8.053   8.252  64.842  1.00 94.37           C  
ATOM   4936  O   GLU A 645      -7.163   5.688  62.960  1.00 94.37           O  
ATOM   4937  CG  GLU A 645      -8.889   8.959  65.899  1.00 94.37           C  
ATOM   4938  CD  GLU A 645      -8.438  10.387  66.164  1.00 94.37           C
[truncated: 991,765 more chars]
