# Supplementary material for: Dynamic interplay between the periplasmic chaperone SurA and the BAM complex in outer membrane protein folding
Source: Commun Biol. 2022 Jun 8;5:560. doi: 10.1038/s42003-022-03502-w (PMC9177699; doi:10.1038/s42003-022-03502-w)
Supplement: Supplementary file 10 — Supplementary Data 5 [file 42003_2022_3502_MOESM10_ESM.xlsx]

## Sheet: Cross-linking
	Cross-linker									Buffer
		light	heavy							Name	Concentration (mM)	pH	Temperature (°C)
	Name	DSBU	none							Potassium phosphate	10	8	25
	Elemental composition	C9O3N2H12								NaCl	150
	Molecular weight (g/mol)	426.38								DTT	none
	Solvent	DMSO								Glycerol (v/v)	none
	Spacer length (Å)	12.5								DDM	0.02 %
	Maximum Cα-Cα Distance (Å)	27.0
	a.a. target (site 1)	K, N-term
	a.a. target (site 2)	K, N-term, S, T, Y
	a.a. target (site 3)	none
	XL modifications									Reaction conditions
		Elemental composition	Mass difference (u)							Cross-linker concentration (µM)	500
	Type 0 (H2O) XL modification									Protein concentration (µM)	10
	Type 0 (quenching) XL modification									Temperature (°C)	25
	Type 0 (elimination) XL modification									Reaction time (min)	30
	Type 0 (….) XL modification									DMSO final concentration (%)	2
	Type 1 XL modification	C9O3N2H12	196.0848
	Type 2 XL modification	C9O3N2H12	196.0848							Quenching
	For nomenclature of cross-link types (Type 0, 1, 2) please see literature reference Schilling et al. JASMS 2003									Name	Concentration (mM)	Temperature (°C)
										Tris	20	20
										…	none	none
	Supplier	n/a Recombinant proteins
	Catalog number
	Sequence	>BamA AEGFVVKDIHFEGLQRVAVGAALLSMPVRTGDTVNDEDISNTIRALFATGNFEDVRVLRDGDTLLVQVKERPTIASITFSGNKSVKDDMLKQNLEASGVRVGESLDRTTIADIEKGLEDFYYSVGKYSASVKAVVTPLPRNRVDLKLVFQEGVSAEIQQINIVGNHAFTTDELISHFQLRDEVPWWNVVGDRKYQKQKLAGDLETLRSYYLDRGYARFNIDSTQVSLTPDKKGIYVTVNITEGDQYKLSGVEVSGNLAGHSAEIEQLTKIEPGELYNGTKVTKMEDDIKKLLGRYGYAYPRVQSMPEINDADKTVKLRVNVDAGNRFYVRKIRFEGNDTSKDAVLRREMRQMEGAWLGSDLVDQGKERLNRLGFFETVDTDTQRVPGSPDQVD…

## Sheet: Digestion & XL enrichment
	Digestion enzyme										Enrichment protocol
	Enzyme		Trypsin	….							None
	Enzyme/protein ratio (w/w)		1:50	in solution
	Incubation time (h)		16
	SDS-Page (%)			10
						Sample preparation (in-gel digestion)
							Reduction
							Concentration (mM)	Temperature (°C)	Time (min)
						DTT	none
							Alkylation
							Concentration (mM)	Temperature (°C)	Time (min)
						IAA	none
							….
							Concentration (mM)	Temperature (°C)	Time (min)
						….

## Sheet: HPLC
	HPLC-system	Thermo UltiMate 3000
		Name	Dimension (µm x mm)	Particle size (µm)	Pore size (Å)
	Precolumn	n.a
	Separation column	Prepared in-house	75 x 300	3	120
	HPLC parameters
	Solvent A	water + 0.1% formic acid
	Solvent B	acetonitrile + 0.1% formic acid
	Gradient	1 % to 50 % B (60 min)
	Flow rate (nL/min)	300
	Column temperature (°C)	35
	Injected volume (µl)	3
	Injected amount of peptide mixture (µg)	not quantified

## Sheet: ESI-MS
	Mass spectrometer	Orbitrap Exploris 240 (Thermo Fisher Scientific)		Further details
	ESI-source	Nanospray Flex Ion Source (Thermo Fisher Scientific)		Please describe additional parameters. Example: Dynamic exclusion (exclusion duration of 60 s. Precursor selection mode: top 10, most intense.
	Full MS mode
	Mass range (m/z)	500-1500
	Resolving power	60000
	Tandem MS mode
	Intensity threshold	200 % normalised AGC target
	Isolation window (m/z)	2
	Resolving power	15000
	Charge states	3-7
	Fragmentation method	HCD (27,30,33 % NCE)
	Fragmentation method	none
	…
	MS3 mode
	MS/MS Isolation window (m/z)	none
	MS3 Isolation window (m/z)	none
	Resolution	none
	MS/MS Fragmentation method	none
	MS/MS Fragmentation method	none
	MS3 Fragmentation method	none
	MS3 Fragmentation method	none
	…

## Sheet: Data Analysis
	RAW data conversion				Manual validation criteria
	Software	PEAKS Studio (Bioinformatics Solutions)			Please describe additional parameters. 2)Manual validation was performed to ensure that both peptides were thoroughly sequenced, if not they were discarded. All spectra were also manually verified to ensure that fragment ions from the crosslinker were present.
	Software release	X
	Output file format	mgf
	Mass tolerance precursor grouping	2 ppm
	Cross-Link Identification
	Software	MeroX
	Software release	2.0.1.4
	License	Freeware
	Web-link	www.stavrox.com
	a.a. target (site 1)	K, N-term
	a.a. target (site 2)	K, N-term, S, T, Y
	a.a. target (site 3)	none
	Enzyme specificity	R, K
	Missed cleavages	R (3), K (3)
	Static modifications	Cys alkylation with iodoacetamide
	Variable modifications	Oxidation (2, M)
	Peptide length	3-20
	Charge states	3-6
	Mass accuracy (precursor ion)	10 ppm
	Mass accuracy (MS/MS product ions)	10 ppm
	Mass accuracy (MS3 product ions)	none
	FDR	1 %			Details of decoy algorithm
	S/N threshold	2			Shuffle sequences
	Decoy analysis	yes
	Maual validation	yes
	MS-cleavable cross-linker
		Number	Relative intensity
	Essential cross-linker fragments	up to 2 missing fragments	none
