# Supplementary material for: Dynamic interplay between the periplasmic chaperone SurA and the BAM complex in outer membrane protein folding
Source: Commun Biol. 2022 Jun 8;5:560. doi: 10.1038/s42003-022-03502-w (PMC9177699; doi:10.1038/s42003-022-03502-w)
Supplement: Supplementary file 13 — Supplementary Data 8 [file 42003_2022_3502_MOESM13_ESM.xlsx]

## Sheet: BAM + SurA variants
This is the source data for Microscale Thermophoresis experiments in Fig. 1 and Fig. S7
In experiments using BAM in proteoliposmes the temperature related intensity change (TRIC) data was used.
In experiments using BAM in DDM the temperature related intensity change (TRIC) and thermophoresis data was used.
SurA--WT + BAM in DDM
					plotted	plotted
	Concentration (nM)	Repeat 1	Repeat 2	Repeat 3	average	Std. dev
	1.573	901.973	901.394	898.54	900.636	1.83785
	3.146	902.222	902.211	897.855	900.763	2.51812
	6.291	903.303	903.115	899.88	902.099	1.9243
	12.582	905.338	903.457	898.307	902.367	3.63995
	25.165	903.165	902.29	899.429	901.628	1.954
	50.33	904.452	901.475	900.132	902.02	2.2109
	100.66	904.392	904.833	900.258	903.161	2.52372
	201.32	914.912	906.351	907.523	909.595	4.64151
	402.641	917.939	909.711	911.538	913.063	4.3207
	805.281	923.313	917.682	916.454	919.15	3.65746
	1610.56	934.097	928.001	926.703	929.6	3.94794
	3221.12	950.61	942.569	940.183	944.454	5.4631
	6442.25	960.543	957.663	950.987	956.398	4.90205
	12884.5	966.482	970.397	962.485	966.455	3.95607
	25769	977.022	974.844	975.553	975.806	1.11088
	51538	973.598	974.296	972.105	973.333	1.11928
SurA-core + BAM in DDM
					plotted	plotted
	Concentration (nM)	Repeat 1	Repeat 2	Repeat 3	Average	Std. dev.
	1.573	852.227	855.027	857.496	854.917	2.63623
	3.146	854.896	853.576	869.577	859.35	8.88169
	6.291	858.915	857.701	861.936	859.517	2.1808
	12.583	877.277	856.779	862.7	865.585	10.5492
	25.165	856.256	859.199	864.072	859.842	3.94751
	50.33	853.76	860.204	863.804	859.256	5.08867
	100.661	861.008	863.445	867.277	863.91	3.16026
	201.322	863.405	868.597	867.006	866.336	2.66005
	402.644	870.213	873.165	870.417	871.265	1.64861
	805.288	875.391	879.655	873.742	876.263	3.05135
	1610.58	886.095	887.53	877.999	883.875	5.13881
	3221.15	893.228	898.707	886.828	892.921	5.94545
	6442.31	898.936	903.51	905.817	902.754	3.50219
	12884.6	901.973	907.678	909.435	906.362	3.90119
	25769.2	902.219	911.48	907.785	907.161	4.66189
	51538.5	897.268	900.856	905.404	901.176	4.07743
SurA-WT + BAM (in proteoliposomes)
					plotted	plotted
	Concentration (nM)	Repeat 1	Repeat 2	Repeat 3	Average	Std. dev.
	0.763	956.56	956.279	957.009	956.616	0.368208
	1.526	956.402	957.11	957.865	957.126	0.731626
	3.052	957.071	957.946	957.096	957.371	0.498121
	6.104	956.114	957.697	956.654	956.822	0.804709
	12.207	957.517	956.782	957.544	957.281	0.432357
	24.414	956.816	957.5	958.249	957.522	0.716746
	48.828	959.892	959.146	957.453	958.83	1.24977
	97.656	961.054	959.975	959.599	960.209	0.755275
	195.312	962.174	964.094	961.663	962.644	1.28175
	390.625	963.271	961.75	962.459	962.493	0.761081
	781.25	965.123	964.662	962.979	964.255	1.12855
	1562.5	968.135	965.87	966.757	966.921	1.14134
	3125	970.416	968.158	967.269	968.614	1.62237
	6250	973.919	971.595	971.142	972.219	1.48985
	12500	974.713	975.742	974.057	974.837	0.849353
	25000	974.906	974.97	973.161	974.346	1.02645
SurA-∆P1 + BAM (in proteoliposomes)
					plotted	plotted
	Concentration (nM)	Repeat 1	Repeat 2	Repeat 3	Average	Std. dev.
	0.763	955.396	953.899	953.784	954.36	0.899331
	1.526	953.449	957.101	954.303	954.951	1.91029
	3.052	955.759	953.871	955.76	955.13	1.09033
	6.104	953.955	953.48	953.266	953.567	0.352643
	12.207	953.542	953.965	953.766	953.758	0.211623
	24.414	954.769	954.373	956.664	955.269	1.22451
	48.828	954.789	955.602	954.731	955.041	0.486993
	97.656	956.014	956.214	956.181	956.136	0.107221
	195.312	958.037	958.243	956.75	957.677	0.8091
	390.625	959.517	961.069	960.737	960.441	0.817244
	781.25	965.207	966.544	964.993	965.581	0.840532
	1562.5	971.205	973.246	970.842	971.764	1.29593
	3125	980.386	981.211	978.56	980.052	1.35663
	6250	987.187	987.214	984.71	986.37	1.43795
	12500	986.582	985.357	987.109	986.349	0.898875
	25000	984.263	984.877	984.05	984.397	0.429398
SurA-∆P2 + BAM (in proteoliposomes)
					plotted	plotted
	Concentration (nM)	Repeat 1	Repeat 2	Repeat 3	Average	Std. dev.
	0.763	955.878	955.995	957.3	956.391	0.789388
	1.526	956.088	957.891	957.364	957.114	0.927067
	3.052	958.079	956.799	956.616	957.165	0.797105
	6.104	956.669	958.515	956.745	957.31	1.04454
	12.207	955.734	956.686	957.046	956.489	0.677895
	24.414	956.599	956.724	957.165	956.829	0.297339
	48.828	958.845	957.664	957.216	957.908	0.841537
	97.656	959.069	957.662	958.764	958.498	0.740166
	195.312	959.612	958.829	958.424	958.955	0.60394
	390.625	961.04	961.829	959.384	960.751	1.24786
	781.25	962.804	963.721	963.025	963.183	0.478565
	1562.5	968.141	968.326	965.925	967.464	1.33602
	3125	973.295	974.237	971.867	973.133	1.19328
	6250	979.603	979.974	977.944	979.174	1.08096
	12500	980.926	983.431	983.347	982.568	1.42263
	25000	981.781	983.942	983.04	982.921	1.0854
SurA-core + BAM (in proteoliposomes)
					plotted	plotted
	Concentration (nM)	Repeat 1	Repeat 2	Repeat 3	Average	Std. dev.
	0.763	955.241	959.345	956.666	957.084	2.08369
	1.526	954.913	955.038	957.119	955.69	1.23913
	3.052	955.33	956.136	957.324	956.263	1.00308
	6.104	955.408	955.304	955.002	955.238	0.210893
	12.207	954.063	956.369	955.535	955.322	1.16762
	24.414	954.829	955.891	956.568	955.763	0.876574
	48.828	955.41	956.861	955.964	956.078	0.732226
	97.656	956.742	957.822	958.297	957.62	0.796874
	195.312	957.675	958.952	958.112	958.246	0.649012
	390.625	961.167	960.676	961.159	961.001	0.281198
	781.25	965.642	963.817	967.459	965.639	1.821
	1562.5	971.27	971.854	974.953	972.692	1.97945
	3125	980.621	980.382	983.143	981.382	1.52975
	6250	987.567	986.221	988.09	987.293	0.964227
	12500	989.591	990.517	989.575	989.894	0.539304
	25000	985.913	985.162	984.535	985.203	0.689929

## Sheet: tOmpA + SurA variants
This is the source data for Microscale Thermophoresis experiments in Fig. S13.
In all experiments the temperature related intensity change (TRIC) and thermophoresis data was used.
tOmpA + SurA-WT
					plotted	plotted
	Concentration (nM)	Repeat 1	Repeat 2	Repeat 3	Average	Std. dev.
	3.052	967.61	935.962	940.547	948.04	17.1027
	6.104	929.229	924.353	940.436	931.339	8.24657
	12.207	953.225	928.888	936.566	939.56	12.4416
	24.414	981.526	938.371	927.803	949.233	28.4611
	48.828	936.325	942.745	927.216	935.429	7.80321
	97.656	909.279	934.695	930.467	924.814	13.6185
	195.312	920.658	936.739	926.061	927.819	8.18342
	390.625	905.669	923.817	925.823	918.436	11.1022
	781.25	921.425	931.709	927.544	926.893	5.17285
	1562.5	915.989	924.213	915.562	918.588	4.87607
	3125	911.679	906.56	895.911	904.717	8.044
	6250	867.932	881.464	879.759	876.385	7.36998
	12500	861.583	875.152	859.597	865.444	8.46581
	25000	853.46	854.135	857.232	854.942	2.01143
	50000	854.675	852.5	857.836	855.004	2.68314
	100000	871.434	856.85	845.364	857.883	13.0656
tOmpA + SurA-∆P1
					plotted	plotted
	Concentration (nM)	Repeat 1	Repeat 2	Repeat 3	Average	Std. dev.
	3.052	954.87	930.999	954.221	946.697	13.5985
	6.104	941.869	929.051	932.603	934.508	6.61786
	12.207	948.966	938.661	949.439	945.689	6.09073
	24.414	945.275	938.74	951.895	945.303	6.57755
	48.828	957.103	946.538	946.208	949.95	6.19717
	97.656	940.831	927.749	944.618	937.733	8.85102
	195.312	956.488	949.159	934.445	946.697	11.2258
	390.625	945.127	949.046	949.998	948.057	2.58171
	781.25	941.656	932.537	948.871	941.021	8.18547
	1562.5	921.86	940.486	912.242	924.863	14.3594
	3125	922.318	932.812	936.999	930.71	7.56292
	6250	922.623	915.505	929.072	922.4	6.78625
	12500	913.105	906.906	928.876	916.296	11.3272
	25000	898.915	885.224	907.174	897.104	11.0865
	50000	888.278	866.897	873.099	876.091	11.0001
	100000	891.138	884.828	881.942	885.969	4.70304
tOmpA + SurA-∆P2
					plotted	plotted
	Concentration (nM)	Repeat 1	Repeat 2	Repeat 3	Average	Std. dev.
	3.052	864.25	877.503	849.98	863.911	13.7646
	6.104	869.718	877.864	847.09	864.891	15.9448
	12.207	861.458	863.713	861.965	862.379	1.18305
	24.414	858.146	868.363	855.669	860.726	6.7288
	48.828	852.974	836.605	848.604	846.061	8.47562
	97.656	870.184	862.302	822.012	851.499	25.8391
	195.312	816.418	856.064	819.034	830.505	22.1731
	390.625	828.664	849.877	828.601	835.714	12.2656
	781.25	820.581	831.978	822.693	825.084	6.06305
	1562.5	808.844	808.843	815.669	811.119	3.9407
	3125	794.506	772.826	779.687	782.34	11.0808
	6250	750.444	745.329	782.989	759.587	20.4272
	12500	750.862	720.059	730.267	733.729	15.6907
	25000	687.829	685.112	700.778	691.24	8.3714
	50000	687.892	671.437	676.823	678.717	8.38947
	100000	677.777	671.239	657.236	668.751	10.4941
tOmpA + SurA-core
					plotted	plotted
	Concentration (nM)	Repeat 1	Repeat 2	Repeat 3	Average	Std. dev.
	3.052	947.762	943.608	944.082	945.151	2.27387
	6.104	940.409	937.722	946.835	941.655	4.6826
	12.207	942.281	938.085	934.591	938.319	3.85034
	24.414	943.178	939.07	938.344	940.197	2.60673
	48.828	936.709	944.007	950.755	943.824	7.02479
	97.656	941.315	935.066	950.422	942.268	7.7222
	195.312	942.692	934.357	936.763	937.937	4.2898
	390.625	937.042	940.651	941.826	939.84	2.49306
	781.25	940.551	939.646	937.72	939.306	1.44586
	1562.5	945.585	938.178	944.585	942.783	4.01898
	3125	935.06	916.31	937.71	929.693	11.6658
	6250	927.155	926.497	934.85	929.501	4.64433
	12500	909.535	917.563	923.763	916.954	7.13354
	25000	902.421	907.509	919.949	909.96	9.01732
	50000	893.689	896.717	913.109	901.172	10.4483
	100000	903.107	903.979	901.355	902.814	1.33637
