# Supplementary material for: Dynamic interplay between the periplasmic chaperone SurA and the BAM complex in outer membrane protein folding
Source: Commun Biol. 2022 Jun 8;5:560. doi: 10.1038/s42003-022-03502-w (PMC9177699; doi:10.1038/s42003-022-03502-w)
Supplement: Supplementary file 14 — Supplementary Data 9 [file 42003_2022_3502_MOESM14_ESM.xlsx]

## Sheet: BamA(24-40)
State	Exposure	Uptake	StDev		State	Exposure	Uptake	UptakeSD	Center	CenterSD
Default State	0.5	1.9165	0.0777		Default State	0.5	1.9051	0.0301	744.633	0
Default State	2	2.2263	0.1053		Default State	0.5	1.797	0.0301	744.525	0
Default State	30	3.2758	0.0357		Default State	0.5	1.9856	0.0301	744.714	0
Default State	120	3.4319	0.0737		Default State	0.5	1.9626	0.0301	744.691	0
NCT	0.5	1.3965	0.0279		Default State	2	2.2136	0.0301	744.942	0
NCT	2	1.7598	0.0552		Default State	2	2.3941	0.0301	745.122	0
NCT	30	2.6238	0.0736		Default State	2	2.1657	0.0301	744.894	0
NCT	120	2.9946	0.1083		Default State	2	2.1374	0.0301	744.865	0
SurAWT	0.5	1.496	0.0612		Default State	30	3.2606	0.0301	745.989	0
SurAWT	2	1.7837	0.1027		Default State	30	3.2912	0.0301	746.019	0
SurAWT	30	2.808	0.0607		Default State	30	3.2952	0.0301	746.023	0
SurAWT	120	3.3394	0.062		Default State	30	3.2495	0.0301	745.977	0
					Default State	120	3.5178	0.0301	746.246	0
					Default State	120	3.3516	0.0301	746.08	0
					Default State	120	3.438	0.0301	746.166	0
					NCT	0.5	1.4116	0.0202	744.1	0
					NCT	0.5	1.3687	0.0202	744.057	0
					NCT	0.5	1.4081	0.0202	744.096	0
					NCT	2	1.8075	0.0202	744.496	0
					NCT	2	1.6902	0.0202	744.379	0
					NCT	2	1.788	0.0202	744.476	0
					NCT	30	2.5686	0.0202	745.257	0
					NCT	30	2.5987	0.0202	745.287	0
					NCT	30	2.5931	0.0202	745.282	0
					NCT	30	2.7558	0.0202	745.444	0
					NCT	120	3.1068	0.0202	745.795	0
					NCT	120	2.879	0.0202	745.567	0
					NCT	120	2.9156	0.0202	745.604	0
					NCT	120	3.1145	0.0202	745.803	0
					SurAWT	0.5	1.4814	0.0161	744.172	0
					SurAWT	0.5	1.4989	0.0161	744.189	0
					SurAWT	0.5	1.4257	0.0161	744.116	0
					SurAWT	0.5	1.5887	0.0161	744.279	0
					SurAWT	2	1.81	0.0161	744.5	0
					SurAWT	2	1.87	0.0161	744.561	0
					SurAWT	2	1.5974	0.0161	744.288	0
					SurAWT	2	1.8344	0.0161	744.525	0
					SurAWT	30	2.7555	0.0161	745.446	0
					SurAWT	30	2.7532	0.0161	745.444	0
					SurAWT	30	2.8849	0.0161	745.575	0
					SurAWT	30	2.8521	0.0161	745.543	0
					SurAWT	120	3.2585	0.0161	745.949	0
					SurAWT	120	3.3715	0.0161	746.062	0
					SurAWT	120	3.3937	0.0161	746.084	0

## Sheet: BamA(786-810)
State	Exposure	Uptake	StDev		State	Exposure	Uptake
Default State	0.5	3.5378	0.0778		Default State	0.5	3.4565
Default State	2	4.6177	0.0369		Default State	0.5	3.5106
Default State	30	6.1692	0.0398		Default State	0.5	3.5252
Default State	120	7.2945	0.1006		Default State	0.5	3.6606
NCT	0.5	3.4125	0.0752		Default State	2	4.6676
NCT	2	4.5032	0.025		Default State	2	4.5959
NCT	30	6.1298	0.0172		Default State	2	4.6215
NCT	120	7.159	0.041		Default State	2	4.5901
SurAWT	0.5	3.2783	0.0316		Default State	30	6.2178
SurAWT	2	4.3872	0.0417		Default State	30	6.125
SurAWT	30	5.8581	0.0896		Default State	30	6.1705
SurAWT	120	7.0367	0.0683		Default State	30	6.1557
					Default State	120	7.4048
					Default State	120	7.3544
					Default State	120	7.1894
					Default State	120	7.1871
					NCT	0.5	3.3588
					NCT	0.5	3.3309
					NCT	0.5	3.495
					NCT	0.5	3.4865
					NCT	2	4.5176
					NCT	2	4.4697
					NCT	2	4.5103
					NCT	2	4.5125
					NCT	30	6.1292
					NCT	30	6.1363
					NCT	30	6.1227
					NCT	30	6.132
					NCT	120	7.2069
					NCT	120	7.1204
					NCT	120	7.1438
					SurAWT	0.5	3.3182
					SurAWT	0.5	3.2522
					SurAWT	0.5	3.28
					SurAWT	0.5	3.2517
					SurAWT	2	4.3477
					SurAWT	2	4.4153
					SurAWT	2	4.4386
					SurAWT	2	4.3546
					SurAWT	30	5.8006
					SurAWT	30	5.7431
					SurAWT	30	5.9134
					SurAWT	30	5.9675
					SurAWT	120	7.0979
					SurAWT	120	7.041
					SurAWT	120	6.9192

## Sheet: BamB(270-288)
State	Exposure	Uptake	StDev		State	Exposure	Uptake
Default State	0.5	1.7215	0.0334		Default State	0.5	1.7558
Default State	2	2.3975	0.0981		Default State	0.5	1.6927
Default State	30	3.5556	0.0927		Default State	0.5	1.7196
Default State	120	4.1459	0.1815		Default State	2	2.4684
with SurA	0.5	1.3148	0.0583		Default State	2	2.4678
with SurA	2	1.9493	0.0294		Default State	2	2.268
with SurA	30	3.1973	0.1023		Default State	30	3.6975
with SurA	120	3.9607	0.1364		Default State	30	3.4663
with NCT	0.5	1.3019	0.0301		Default State	30	3.4957
with NCT	2	1.7007	0.0482		Default State	30	3.5679
with NCT	30	2.9083	0.0848		Default State	120	4.3434
with NCT	120	3.8218	0.0986		Default State	120	4.2628
					Default State	120	4.0668
					Default State	120	3.8681
					SurA	0.5	1.285
					SurA	0.5	1.3916
					SurA	0.5	1.2694
					SurA	2	1.9219
					SurA	2	1.9624
					SurA	2	1.9631
					SurA	30	3.1041
					SurA	30	3.1531
					SurA	30	3.3345
					SurA	120	4.155
					SurA	120	3.9767
					SurA	120	3.8982
					SurA	120	3.7791
					NCT	0.5	1.313
					NCT	0.5	1.2666
					NCT	0.5	1.3228
					NCT	2	1.7223
					NCT	2	1.7402
					NCT	2	1.6378
					NCT	30	2.9244
					NCT	30	2.998
					NCT	30	2.7976
					NCT	120	3.9473
					NCT	120	3.8057
					NCT	120	3.7106

## Sheet: BamC(32-40)
State	Exposure	Uptake	StDev		State	Exposure	Uptake
Default State	0.5	1.1763	0.0392		Default State	0.5	1.147
Default State	2	1.2512	0.0754		Default State	0.5	1.197
Default State	30	1.3669	0.1103		Default State	0.5	1.2211
Default State	120	1.195	0.1264		Default State	0.5	1.131
with SurA	0.5	0.7357	0.0525		Default State	2	1.3012
with SurA	2	0.7889	0.0439		Default State	2	1.1404
with SurA	30	0.8712	0.1303		Default State	2	1.3165
with SurA	120	0.7384	0.0542		Default State	2	1.2827
with NCT	0.5	0.7884	0.0927		Default State	30	1.3005
with NCT	2	0.9107	0.0712		Default State	30	1.2719
with NCT	30	0.9186	0.0858		Default State	30	1.5154
with NCT	120	0.9212	0.0879		Default State	120	1.2665
					Default State	120	1.2731
					Default State	120	0.9849
					SurA	0.5	0.7188
					SurA	0.5	0.678
					SurA	0.5	0.8102
					SurA	0.5	0.7547
					SurA	2	0.7428
					SurA	2	0.8264
					SurA	2	0.7685
					SurA	2	0.8346
					SurA	30	0.9186
					SurA	30	0.9843
					SurA	30	0.6734
					SurA	120	0.8058
					SurA	120	0.7296
					SurA	120	0.6846
					NCT	0.5	0.9107
					NCT	0.5	0.6561
					NCT	0.5	0.7736
					NCT	0.5	0.7853
					NCT	2	0.9464
					NCT	2	1.0095
					NCT	2	0.8879
					NCT	2	0.813
					NCT	30	0.8991
					NCT	30	0.7944
					NCT	30	0.9545
					NCT	30	1.026
					NCT	120	0.9707
					NCT	120	0.981
					NCT	120	0.7848

## Sheet: BamD(56-73)
State	Exposure	Uptake	StDev		State	Exposure	Uptake
Default State	0.5	3.0573	0.0381		Default State	0.5	3.1273
Default State	2	3.5155	0.0275		Default State	0.5	3.0311
Default State	30	4.3869	0.0618		Default State	0.5	3.0506
Default State	120	5.0659	0.0811		Default State	0.5	3.0358
with SurA	0.5	2.9375	0.0434		Default State	2	3.5289
with SurA	2	3.3941	0.0398		Default State	2	3.5507
with SurA	30	4.1932	0.036		Default State	2	3.4806
with SurA	120	4.741	0.064		Default State	2	3.5091
with NCT	0.5	2.9299	0.0288		Default State	30	4.4579
with NCT	2	3.3344	0.027		Default State	30	4.3534
with NCT	30	4.1336	0.05		Default State	30	4.4192
with NCT	120	4.611	0.0781		Default State	30	4.2959
					Default State	120	5.0136
					Default State	120	5.1846
					Default State	120	5.0734
					Default State	120	4.9679
					SurA	0.5	2.9773
					SurA	0.5	2.9186
					SurA	0.5	2.8955
					SurA	0.5	2.9585
					SurA	2	3.3987
					SurA	2	3.3549
					SurA	2	3.4361
					SurA	2	3.3828
					SurA	30	4.155
					SurA	30	4.2076
					SurA	30	4.2008
					SurA	30	4.2088
					SurA	120	4.7458
					SurA	120	4.7943
					SurA	120	4.6485
					SurA	120	4.783
					NCT	0.5	2.9407
					NCT	0.5	2.8902
					NCT	0.5	2.9525
					NCT	0.5	2.9353
					NCT	2	3.3378
					NCT	2	3.3731
					NCT	2	3.3231
					NCT	2	3.3135
					NCT	30	4.2103
					NCT	30	4.0808
					NCT	30	4.1301
					NCT	30	4.1142
					NCT	120	4.6665
					NCT	120	4.6873
					NCT	120	4.499
					NCT	120	4.5846

## Sheet: BamE(41-56)
State	Exposure	Uptake	StDev		State	Exposure	Uptake
Default State	0.5	2.4085	0.034		Default State	0.5	2.413
Default State	2	3.2487	0.0357		Default State	0.5	2.445
Default State	30	4.3843	0.0287		Default State	0.5	2.4113
Default State	120	4.956	0.0662		Default State	0.5	2.3602
with SurA	0.5	2.1644	0.0645		Default State	2	3.2814
with SurA	2	2.9609	0.0885		Default State	2	3.2228
with SurA	30	4.1806	0.0618		Default State	2	3.2817
with SurA	120	4.8943	0.1128		Default State	2	3.215
with NCT	0.5	2.2761	0.0487		Default State	30	4.408
with NCT	2	3.253	0.0544		Default State	30	4.3962
with NCT	30	4.4097	0.126		Default State	30	4.3486
with NCT	120	4.9925	0.1684		Default State	30	4.3873
					Default State	120	4.9499
					Default State	120	5.0509
					Default State	120	4.9384
					Default State	120	4.8608
					SurA	0.5	2.1489
					SurA	0.5	2.1728
					SurA	0.5	2.0987
					SurA	0.5	2.2675
					SurA	2	2.845
					SurA	2	2.913
					SurA	2	3.042
					SurA	2	3.0413
					SurA	30	4.2332
					SurA	30	4.1416
					SurA	30	4.11
					SurA	30	4.2422
					SurA	120	4.9064
					SurA	120	5.0459
					SurA	120	4.8168
					SurA	120	4.7429
					NCT	0.5	2.2165
					NCT	0.5	2.2609
					NCT	0.5	2.2612
					NCT	0.5	2.3422
					NCT	2	3.2938
					NCT	2	3.3122
					NCT	2	3.1931
					NCT	2	3.2142
					NCT	30	4.534
					NCT	30	4.2483
					NCT	30	4.4693
					NCT	120	4.7782
					NCT	120	5.1946
					NCT	120	5.1292
					NCT	120	4.9348

## Sheet: SurA(47-71)
State	Exposure	Uptake	StDev		State	Exposure	Uptake
Default State	0.5	6.7037	0.2373		Default State	0.5	6.4195
Default State	2	7.573	0.2053		Default State	0.5	6.7931
Default State	30	8.561	0.2443		Default State	0.5	6.7891
Default State	120	9.3875	0.2653		Default State	2	7.7059
with BAM	0.5	7.4991	0.1204		Default State	2	7.5308
with BAM	2	8.3973	0.1253		Default State	2	7.473
with BAM	30	9.6879	0.1199		Default State	30	8.5513
with BAM	120	10.6642	0.1616		Default State	30	8.3447
					Default State	30	8.7251
					Default State	120	9.5707
					Default State	120	9.5888
					Default State	120	9.3473
					Default State	120	9.1194
					with BAM	0.5	7.5045
					with BAM	0.5	7.5327
					with BAM	0.5	7.4598
					with BAM	2	8.4115
					with BAM	2	8.4587
					with BAM	2	8.3264
					with BAM	30	9.7361
					with BAM	30	9.6567
					with BAM	30	9.6565
					with BAM	120	10.6066
					with BAM	120	10.7242
					with BAM	120	10.7612
					with BAM	120	10.4551

## Sheet: SurA(100-111)
State	Exposure	Uptake	StDev		State	Exposure	Uptake
Default State	0.5	4.1076	0.0893		Default State	0.5	4.0859
Default State	2	4.8638	0.0966		Default State	0.5	4.1227
Default State	30	5.644	0.1109		Default State	0.5	4.1109
Default State	120	5.911	0.0944		Default State	2	4.8347
#NAME?	0.5	3.6638	0.0582		Default State	2	4.8381
#NAME?	2	4.4716	0.0556		Default State	2	4.9206
#NAME?	30	5.45	0.1121		Default State	30	5.7307
#NAME?	120	5.842	0.0684		Default State	30	5.5532
					Default State	30	5.6471
					Default State	120	5.8998
					Default State	120	5.9589
					Default State	120	5.8642
					Default State	120	5.9155
					with BAM	0.5	3.6639
					with BAM	0.5	3.6863
					with BAM	0.5	3.6401
					with BAM	2	4.4654
					with BAM	2	4.4824
					with BAM	2	4.4655
					with BAM	30	5.3167
					with BAM	30	5.4808
					with BAM	30	5.5471
					with BAM	120	5.8851
					with BAM	120	5.8164
					with BAM	120	5.8719
					with BAM	120	5.7789
