# Supplementary material for: Dynamic interplay between the periplasmic chaperone SurA and the BAM complex in outer membrane protein folding
Source: Commun Biol. 2022 Jun 8;5:560. doi: 10.1038/s42003-022-03502-w (PMC9177699; doi:10.1038/s42003-022-03502-w)
Supplement: Supplementary file 15 — Supplementary Data 10 [file 42003_2022_3502_MOESM15_ESM.xlsx]

## Sheet: SurA-WT
Figure 4 - tOmpA folding kinetics
Below is shown the raw densitometry values (obtained using ImageJ) and calculated fraction folded at each timepoint
Raw gels underlying densitometry are shown in the sheet 'All kinetic gels'
SurA-WT + BAM
Replicate:	SurA-WT_1			SurA-WT_2			plotted					plotted
Time (s)	Unfolded	Folded	Fraction folded	Unfolded	Folded	Fraction folded	AVG	STDEV	STERR	MAX	MIN	RANGE	RANGE/2
0	0	0	0	0	0	0	0	0	0	0	0	0	0
120	8508.08	2171.45	0.203328	8126.49	1569.38	0.16186	0.182594	0.0293221	0.0207339	0.203328	0.16186	0.0414678	0.0207339
300	6962.95	4210.88	0.376852	6617.25	3314.81	0.333749	0.3553	0.0304786	0.0215517	0.376852	0.333749	0.0431033	0.0215517
600	5493.07	6234.42	0.531607	4791.42	4564.47	0.487871	0.509739	0.0309259	0.0218679	0.531607	0.487871	0.0437358	0.0218679
900	3674.47	6939.02	0.653793	3551.93	5695.42	0.615897	0.634845	0.0267962	0.0189477	0.653793	0.615897	0.0378955	0.0189477
1200	2752.69	6741.9	0.710078	2856.4	6233.54	0.685763	0.69792	0.0171936	0.0121577	0.710078	0.685763	0.0243155	0.0121577
1800	1943.33	7399.37	0.791995	1868.91	7988.2	0.8104	0.801197	0.0130139	0.00920222	0.8104	0.791995	0.0184044	0.00920222
2700	1494.67	8695.95	0.853329	1459.67	9942.02	0.871978	0.862653	0.0131868	0.00932445	0.871978	0.853329	0.0186489	0.00932445
3600	1412.48	8973.68	0.864004	1138.01	11049.6	0.906625	0.885315	0.0301378	0.0213107	0.906625	0.864004	0.0426213	0.0213107
5400	1037.99	11258.3	0.915585	879.406	10027.9	0.919374	0.91748	0.00267919	0.00189448	0.919374	0.915585	0.00378895	0.00189448
7200	1106.82	13713.1	0.925315	885.991	10996.3	0.925436	0.925376	8.51668e-05	6.0222e-05	0.925436	0.925315	0.000120444	6.0222e-05

## Sheet: SurA-∆P1
Figure 4 - tOmpA folding kinetics
Below is shown the raw densitometry values (obtained using ImageJ) and calculated fraction folded at each timepoint
Raw gels underlying densitometry are shown in the sheet 'All kinetic gels'
SurA-∆P1 + BAM
Replicate:	SurA-∆P1_1			SurA-∆P1_2			plotted					plotted
Time (s)	Unfolded	Folded	Fraction folded	Unfolded	Folded	Fraction folded	AVG	STDEV	STERR	MAX	MIN	RANGE	RANGE/2
0	0	0	0	0	0	0	0	0	0	0	0	0	0
120	11080	2208.74	0.166212	12243.8	2465.81	0.167633	0.166922	0.00100472	0.000710446	0.167633	0.166212	0.00142089	0.000710446
300	10430	4729.57	0.311985	10886.5	6539.15	0.375261	0.343623	0.0447429	0.031638	0.375261	0.311985	0.063276	0.031638
600	7227.63	7429.59	0.506889	7946.56	9010.75	0.531379	0.519134	0.0173165	0.0122446	0.531379	0.506889	0.0244892	0.0122446
900	4662.18	8389.42	0.642789	5615.78	10089	0.642417	0.642603	0.000263041	0.000185998	0.642789	0.642417	0.000371996	0.000185998
1200	3149.86	9913.44	0.758877	4115.18	10669.9	0.721666	0.740272	0.0263122	0.0186055	0.758877	0.721666	0.037211	0.0186055
1800	2453.57	12117.9	0.831618	2628.64	11514.8	0.814144	0.822881	0.0123556	0.00873674	0.831618	0.814144	0.0174735	0.00873674
2700	3087.76	13900.7	0.818243	1449.13	12333.1	0.894855	0.856549	0.0541727	0.0383059	0.894855	0.818243	0.0766118	0.0383059
3600	2404.1	13990	0.853356	1364.06	13064.8	0.905463	0.879409	0.0368452	0.0260535	0.905463	0.853356	0.0521069	0.0260535
5400	2380.98	13982.7	0.854496	895.335	13465.5	0.937655	0.896075	0.0588019	0.0415792	0.937655	0.854496	0.0831584	0.0415792
7200	1874.03	15649.3	0.893055	609.092	12780.7	0.954511	0.923783	0.0434557	0.0307278	0.954511	0.893055	0.0614557	0.0307278

## Sheet: SurA-∆P2
Figure 4 - tOmpA folding kinetics
Below is shown the raw densitometry values (obtained using ImageJ) and calculated fraction folded at each timepoint
Raw gels underlying densitometry are shown in the sheet 'All kinetic gels'
SurA-∆P2 + BAM
Replicate:	SurA-∆P2_1			SurA-∆P2_2			plotted					plotted
Time (s)	Unfolded	Folded	Fraction folded	Unfolded	Folded	Fraction folded	AVG	STDEV	STERR	MAX	MIN	RANGE	RANGE/2
0	0	0	0	0	0	0	0	0	0	0	0	0	0
120	13569.3	387.435	0.0277597	15229.6	1272.77	0.0771265	0.0524431	0.0349076	0.0246834	0.0771265	0.0277597	0.0493667	0.0246834
300	14184.2	1750.03	0.109828	12201.9	1709.31	0.122873	0.11635	0.00922374	0.00652217	0.122873	0.109828	0.0130443	0.00652217
600	11755.9	2958.3	0.201051	11898.9	3626.95	0.233607	0.217329	0.023021	0.0162783	0.233607	0.201051	0.0325566	0.0162783
900	10880.6	4016.59	0.26962	10363.7	4379.07	0.297032	0.283326	0.0193831	0.0137059	0.297032	0.26962	0.0274119	0.0137059
1200	10387.5	5851.49	0.360337	9290.05	5628.78	0.377294	0.368815	0.0119905	0.00847858	0.377294	0.360337	0.0169572	0.00847858
1800	9410.92	7539.85	0.444809	8495	7493.85	0.468692	0.456751	0.0168884	0.0119419	0.468692	0.444809	0.0238838	0.0119419
2700	7314.44	9505.97	0.565145	7129.56	9256.68	0.564906	0.565025	0.000169279	0.000119699	0.565145	0.564906	0.000239397	0.000119699
3600	5867.49	10731.7	0.646519	5603.32	9935.97	0.63941	0.642964	0.0050271	0.0035547	0.646519	0.63941	0.00710939	0.0035547
5400	4380.37	12481.8	0.740224	3771.83	9673.73	0.719474	0.729849	0.0146728	0.0103753	0.740224	0.719474	0.0207505	0.0103753
7200	2938.93	12264.3	0.80669	2834.64	10037.2	0.77978	0.793235	0.0190283	0.013455	0.80669	0.77978	0.0269101	0.013455

## Sheet: SurA-Core
Figure 4 - tOmpA folding kinetics
Below is shown the raw densitometry values (obtained using ImageJ) and calculated fraction folded at each timepoint
Raw gels underlying densitometry are shown in the sheet 'All kinetic gels'
SurA-Core + BAM
Replicate:	SurA-Core_1			SurA-Core_2			plotted					plotted
Time (s)	Unfolded	Folded	Fraction folded	Unfolded	Folded	Fraction folded	AVG	STDEV	STERR	MAX	MIN	RANGE	RANGE/2
0	0	0	0	0	0	0	0	0	0	0	0	0	0
120	4891.64	242.607	0.0472527	5103.66	229.192	0.0429774	0.045115	0.0030231	0.00213766	0.0472527	0.0429774	0.00427531	0.00213766
300	5074.18	744.749	0.127987	4891.66	606.678	0.110338	0.119163	0.0124797	0.00882449	0.127987	0.110338	0.017649	0.00882449
600	4550.05	1371.72	0.23164	4369.42	1453.38	0.249601	0.240621	0.0127005	0.00898061	0.249601	0.23164	0.0179612	0.00898061
900	4150.18	1758.79	0.297648	3484.81	2103.62	0.376424	0.337036	0.0557032	0.0393881	0.376424	0.297648	0.0787762	0.0393881
1200	3258.28	2532.28	0.437312	3182.76	2502.98	0.440221	0.438766	0.00205709	0.00145458	0.440221	0.437312	0.00290916	0.00145458
1800	3268.22	3358	0.506775	2200.57	3047.69	0.580705	0.54374	0.0522767	0.0369652	0.580705	0.506775	0.0739304	0.0369652
2700	2188.74	4109.54	0.652486	1515.55	3575.93	0.702337	0.677411	0.0352496	0.0249252	0.702337	0.652486	0.0498505	0.0249252
3600	1885.15	5147.44	0.73194	1024.77	3938.76	0.79354	0.76274	0.0435576	0.0307999	0.79354	0.73194	0.0615997	0.0307999
5400	1129.6	5859.56	0.838379	705.335	3696.76	0.839773	0.839076	0.000985982	0.000697194	0.839773	0.838379	0.00139439	0.000697194
7200	751.062	4965.95	0.868627	412.435	3634.83	0.898095	0.883361	0.0208374	0.0147343	0.898095	0.868627	0.0294685	0.0147343

## Sheet: No SurA
Figure 4 - tOmpA folding kinetics
Below is shown the raw densitometry values (obtained using ImageJ) and calculated fraction folded at each timepoint
Raw gels underlying densitometry are shown in the sheet 'All kinetic gels'
No SurA + BAM
Replicate:	No_SurA_1			No_SurA_2			plotted					plotted
Time (s)	Unfolded	Folded	Fraction folded	Unfolded	Folded	Fraction folded	AVG	STDEV	STERR	MAX	MIN	RANGE	RANGE/2
0	0	0	0		0	0	0	0	0	0	0	0	0
120	0	0	0	10300.8	63.364	0.00611377	0.00305688	0.00432309	0.00305688	0.00611377	0	0.00611377	0.00305688
300	10628.9	226.607	0.0208749	11651.2	272.435	0.0228483	0.0218616	0.00139537	0.000986676	0.0228483	0.0208749	0.00197335	0.000986676
600	11019.8	352.263	0.0309762	11015	440.678	0.0384682	0.0347222	0.00529765	0.003746	0.0384682	0.0309762	0.00749201	0.003746
900	10755.3	456.263	0.0406956	11171.4	469.263	0.0403123	0.0405039	0.000271073	0.000191678	0.0406956	0.0403123	0.000383356	0.000191678
1200	9267.32	714.92	0.0716192	10741	632.092	0.0555777	0.0635985	0.011343	0.00802074	0.0716192	0.0555777	0.0160415	0.00802074
1800	9034.32	775.163	0.0790218	10371.1	941.749	0.0832456	0.0811337	0.00298668	0.0021119	0.0832456	0.0790218	0.0042238	0.0021119
2700	9718.92	878.284	0.0828788	9656.44	1106.06	0.10277	0.0928244	0.0140652	0.00994558	0.10277	0.0828788	0.0198912	0.00994558
3600	9014.8	1160.06	0.114013	9813.32	1301.31	0.11708	0.115546	0.00216936	0.00153397	0.11708	0.114013	0.00306793	0.00153397
5400	9310.39	1500.26	0.138776	10566.8	1518.26	0.125631	0.132204	0.00929453	0.00657223	0.138776	0.125631	0.0131445	0.00657223
7200	8393.73	1789.2	0.175706	9444.08	2079.74	0.180473	0.17809	0.00337079	0.00238351	0.180473	0.175706	0.00476702	0.00238351

## Sheet: All kinetic gels
Gels of tOmpA folding assays.. Final concentrations were 2 uM tOmpA, 10 uM SurA variant (if present), 1 uM BAM proteoliposomes (if present), 0.8 M Urea in TBS (20 mM Tris-HCl pH 8, 150 mM NaCl)
The sample in lane 12 was boiled for ~5 minutes at 100 degrees Celsius prior to loading.
Gel lanes were as follows (all gels loaded identically):
Key
Lane 1 - kDa Marker (250, 150, 100, 75, 50, 37, 25, 20, 15, 10, 5, 2)
Lane 2 - 120 seconds
Lane 3 - 300 seconds
Lane 4 - 600 seconds
Lane 5 - 900 seconds
Lane 6 - 1200 seconds
Lane 7 - 1800 seconds
Lane 8 - 2700 seconds
Lane 9 - 3600 seconds
Lane 10 - 5400 seconds
Lane 11 - 7200 seconds
Lane 12 - 7200 seconds, boiled
BAM + SurA-WT
BAM + SurA-∆P1
tOmpA + BAM + SurA-∆P2
BAM + SurA-Core
BAM, No SurA
Empty liposomes, No SurA
Empty liposomes + SurA-WT

## Sheet: Overnight folding gels
Fig. S12 - Overnight gels of tOmpA folding reactions
Three independent replicates for each condition are highlighted by a red box. The lane immediately to the right of the red box is a
boiled sample for that condition.
Densitometry for samples containing 'BAM + SurA-WT' and 'BAM + No SurA' are shown. In all other conditions folding is ~0% or 100%,
i.e. the unfolded or folded band could not be detected, respectively.
BAM + SurA-WT
											plotted	plotted
								unfolded	folded	fraction folded	mean	Std. Dev
							Repeat 1	1828.79	17747.4	0.906581	0.956929	0.0471327
							Repeat 2	713.163	19210.8	0.964206
							Repeat 3	0	1	1
BAM + SurA-∆P1
tOmpA + BAM + SurA-∆P2
BAM + SurA-Core
BAM, No SurA
								Densitometry:
													plotted	plotted
										unfolded	folded	fraction folded	mean	Std. Dev
									Repeat 1	4821.83	9476.75	0.662776	0.615738	0.0460493
									Repeat 2	5068.59	8052.02	0.613693
									Repeat 3	5891.93	7834.02	0.570745
Empty liposomes, No SurA
Empty liposomes + SurA-WT
