# Supplementary material for: Dynamic interplay between the periplasmic chaperone SurA and the BAM complex in outer membrane protein folding
Source: Commun Biol. 2022 Jun 8;5:560. doi: 10.1038/s42003-022-03502-w (PMC9177699; doi:10.1038/s42003-022-03502-w)
Supplement: Supplementary file 16 — Supplementary Data 11 [file 42003_2022_3502_MOESM16_ESM.xlsx]

## Sheet: Nephelmometry data
Fig S14 - tOmpA aggregation assays measured by nephelometry
	Time	tOmpA alone (0.8M urea)	SurA-WT	SurA-∆P1	SurA-∆P2	SurA-core	tOmpA alone (0.24M urea)
	0	7317	13196	5428	3961	3869	0
	0.6	4327	8875	3792	1444	2288	12221
	1.2	2274	4842	2281	938	1525	37379
	1.8	0	2586	514	412	635	48746
	2.4	358	383	348	778	510	56386
	3	363	814	261	447	328	61947
	3.6	429	491	0	856	385	66119
	4.2	828	0	190	0	0	69468
	4.8	2256	563	649	1029	1181	73166
	5.4	2314	600	1411	896	634	75799
	6	2736	920	1503	1023	1282	78276
	6.6	3229	1103	2092	1470	1841	80159
	7.2	3921	2673	2536	1823	2020	81774
	7.8	4741	1671	3446	2662	2927	84122
	8.4	5694	3222	3394	2872	3030	85576
	9	6037	3397	4067	3349	3965	87410
	9.6	6082	3987	4368	2918	3616	88617
	10.2	7634	4619	5515	4832	4776	90522
	10.8	7795	4894	5049	4303	4820	91105
	11.4	10098	5651	6604	5857	6251	93629
	12	9062	5456	6325	5023	5556	93378
	12.6	10027	6537	7025	6482	6507	95274
	13.2	9443	5247	6357	5268	6148	94981
	13.8	10084	6990	7082	5795	6540	95996
	14.4	10667	7066	7887	6134	6401	96715
	15	11120	8283	7667	6755	7396	97874
	15.6	11231	8156	7462	6151	7490	98280
	16.2	11519	8410	8132	6588	8038	98814
	16.8	11497	7298	8239	6669	9064	98997
	17.4	12187	8903	8600	7173	8226	99877
	18	11991	9227	8634	7219	8002	100204
	18.6	13019	8727	8844	7500	8623	100469
	19.2	12840	9115	8901	6830	7940	100440
	19.8	13817	9739	9571	7621	8757	101791
	20.4	13675	9613	9911	7667	8872	101598
	21	13845	10178	9028	7496	8770	101972
	21.6	14683	11353	10265	9062	9462	102919
	22.2	14609	11196	10597	8576	9157	102361
	22.8	14347	11185	10904	8892	9576	103393
	23.4	15097	11855	11098	8828	9939	103499
	24	16375	12434	12091	9654	11035	104682
	24.6	16725	12143	12228	10003	11200	105228
	25.2	17439	12769	12576	10422	11812	105286
	25.8	17794	13507	12603	10098	11687	105374
	26.4	17687	13709	12918	11180	11926	106082
	27	17335	12908	12307	10505	11435	105202
	27.6	18247	13994	12753	10989	11286	105696
	28.2	18836	13172	13197	11060	11819	106294
	28.8	18469	14416	13640	11190	12002	106259
	29.4	19616	15392	13654	12296	12840	107018
	30	20349	14871	14432	12091	12581	107201
	30.6	20029	14248	13964	12052	12969	106879
	31.2	20117	14215	14001	10816	12417	107028
	31.8	21985	15737	14877	12919	13559	107743
	32.4	22637	16262	15378	13352	14240	108240
	33	22461	16278	15211	13625	13964	108004
	33.6	23091	16711	15563	13455	14348	108346
	34.2	23380	16435	15304	13169	13905	108500
	34.8	23684	16197	15601	13153	14055	108375
	35.4	23991	17292	15676	13615	14541	109073
	36	24371	16557	16292	12802	14181	108750
	36.6	24835	16948	16286	13312	14514	109482
	37.2	24810	16568	15763	13126	14258	109054
	37.8	25435	17081	16219	13279	14208	109059
	38.4	25842	17555	16810	13697	15087	109431
	39	26858	18039	16717	14020	14600	109668
	39.6	27722	17355	17371	14266	14518	110212
	40.2	27673	18344	16831	13955	14585	109579
	40.8	28132	18184	16913	13937	14772	109425
	41.4	28787	17825	17445	14163	14655	109554
	42	30259	19206	18607	15021	15901	110681
	42.6	29467	18627	17958	14375	14792	109569
	43.2	29517	18557	17611	13585	14555	109152
	43.8	30141	18483	18444	15140	15099	109621
	44.4	29919	19174	18348	13917	15006	110008
	45	29950	18657	18171	14554	14639	110379
	45.6	30689	19094	18515	14702	15502	110983
	46.2	30143	18073	17959	12900	14388	110066
	46.8	30895	18413	18360	13177	14491	109436
	47.4	32490	19480	18685	14208	14826	108873
	48	33642	18689	18496	14065	15205	108579
	48.6	36309	19525	19285	15325	16011	108454
	49.2	38394	19619	19519	15426	16860	108753
	49.8	40536	20294	19199	15580	17241	109092
	50.4	40697	19691	19105	15037	16815	108883
	51	38755	19642	18607	14457	16007	109232
	51.6	35688	19580	18103	14670	15276	109347
	52.2	32786	19066	16986	13516	15050	109473
	52.8	31891	18644	17218	13799	14888	109718
	53.4	31278	19292	16906	13285	15020	110354
	54	32272	19685	17392	15541	16102	111687
	54.6	31020	19352	17083	15267	14883	112339
	55.2	30725	20369	16466	14570	15374	112817
	55.8	29198	19243	16275	13266	14689	112578
	56.4	29550	19544	16694	14999	15006	113126
	57	29010	19360	16394	13848	15032	112542
	57.6	28443	18920	15919	13024	14394	112186
	58.2	28253	20818	16199	14316	14659	112386
	58.8	28992	19750	16583	15557	15476	112675
	59.4	29338	19586	16964	15407	15604	112857
	60	29068	18899	16167	14259	15377	112319
	60.6	29074	19004	16863	15274	15762	112045
	61.2	29738	19322	15987	13793	15769	112338
	61.8	30606	19266	15661	15125	15986	111210
	62.4	32431	20344	16637	16503	16491	111771
	63	33365	19253	16513	15883	15539	110880
	63.6	33884	18319	15882	14408	15056	110877
	64.2	35907	19301	16686	15475	15590	110466
	64.8	37450	18840	16753	16503	16002	111190
	65.4	38943	19097	17308	16822	16046	111540
	66	39811	18775	16678	16485	15587	110855
	66.6	40320	20198	16795	16563	15268	110085
	67.2	42077	20459	17594	18030	16014	110703
	67.8	43116	19543	17710	17999	16038	110671
	68.4	44506	18923	17846	18174	16510	110896
	69	46069	19578	18549	18248	16639	111392
	69.6	47817	20167	18177	18915	15827	111193
	70.2	48988	20634	19250	19898	16282	111142
	70.8	50534	20210	18833	18458	16108	111080
	71.4	51496	19862	18773	18078	15814	111236
	72	52580	19726	19021	18207	16059	111314
	72.6	53197	20255	18825	17514	15715	111051
	73.2	53736	19682	18898	17780	15626	110964
	73.8	53881	19958	19618	17605	15494	111427
	74.4	54080	20185	19768	18195	15835	111385
	75	53917	19974	19259	18074	15573	110940
	75.6	53138	20470	19268	18077	15302	111026
	76.2	52550	20185	19201	18096	15388	111056
	76.8	52311	21162	19545	18077	15420	111248
	77.4	51939	20123	19275	17956	15317	110824
	78	51420	20660	19705	18209	15336	110850
	78.6	51135	20976	19176	17769	15102	110947
	79.2	50657	20396	19716	18085	15451	110610
	79.8	50215	20612	19582	18023	15402	111283
	80.4	50224	20671	20140	18192	15583	111591
	81	49647	20249	19499	18101	15655	111897
	81.6	49237	20209	19738	17707	15753	114998
	82.2	48832	20402	19776	18148	15541	111337
	82.8	49372	21162	20337	18404	16243	111581
	83.4	48892	21067	20484	18402	16447	111412
	84	48207	20486	20047	18092	15442	111093
	84.6	48264	20661	20124	19153	16284	111523
	85.2	48316	20503	20003	17979	16546	111158
	85.8	48173	19920	19846	17839	15396	110832
	86.4	48231	20222	20544	18012	15517	111390
	87	48256	20672	20331	18243	16259	111700
	87.6	48283	21037	20331	17735	16065	111574
	88.2	47961	20001	19913	17930	16083	111526
	88.8	48055	20089	20631	18385	15983	111448
	89.4	48611	20215	20595	18354	16594	113328
	90	47967	19985	20255	18116	15960	113419
	90.6	47819	20280	20274	18000	15608	111695
	91.2	48510	20549	20564	18315	15866	111976
	91.8	48526	20718	20695	18071	16347	112265
	92.4	48406	20806	21145	18326	16257	117015
	93	48509	20706	20774	18005	15990	113699
	93.6	48584	20682	20904	18177	16065	111915
	94.2	48877	21172	21122	18453	16238	112296
	94.8	49350	21157	21379	18573	16172	112243
	95.4	48541	20867	20850	18084	15496	111929
	96	48485	21148	20844	17912	15967	113861
	96.6	49326	21397	20830	18056	15889	114167
	97.2	48201	21054	21024	17382	15828	111296
	97.8	48704	22368	21671	18242	15567	112002
	98.4	48423	21215	21339	18284	15259	112135
	99	48842	21589	21658	18500	16499	116792
	99.6	48930	21491	21500	18406	16073	112360
	100.2	48511	21228	21033	17719	15100	111699
	100.8	48720	20937	21229	17872	15211	111390
	101.4	48759	21013	21108	17393	14841	110992
	102	49010	21334	21065	18214	15375	112259
	102.6	47688	21130	21085	17541	15150	113377
	103.2	48456	21504	20993	17500	15260	111493
	103.8	47985	21368	20783	17436	14500	110770
	104.4	48102	21983	20711	17237	14868	112577
	105	47637	21388	20240	17159	14284	113239
	105.6	47622	21493	20495	16731	14202	110499
	106.2	47621	22452	20339	17099	14046	110812
	106.8	48273	22086	19914	16403	13529	111149
	107.4	47597	22163	19837	16432	13609	110120
	108	47841	22127	20014	16349	13519	111189
	108.6	47844	22156	19450	15996	13077	110760
	109.2	47441	22271	19214	15693	12777	109453
	109.8	47546	21827	19137	15831	13079	109727
	110.4	47609	16322	18910	15403	12762	109833
	111	47406	22206	19667	15728	12685	109365
	111.6	48136	22535	19480	15748	12447	109859
	112.2	48214	22503	19563	16250	13109	110192
	112.8	49238	23644	20298	16465	13668	110678
	113.4	50140	22995	21067	17168	14530	111667
	114	49659	22789	20713	16732	14254	111091
	114.6	49785	22871	21109	16966	14172	113174
	115.2	50484	22674	20852	16705	14375	111656
	115.8	50300	23239	21252	18153	14600	110887
	116.4	51089	23546	21673	17744	15463	111548
	117	49813	22409	20816	16685	14435	110962
	117.6	50692	22932	21397	17206	15079	113542
	118.2	51738	23522	21832	18068	15617	112999
	118.8	50790	23218	21172	17495	15149	111858
	119.4	51477	23695	22189	17761	15381	111784
